# Supplementary material for: Dynamic supply-side multipliers in China’s marine economy: A neural network-enhanced Ghosh model for sustainable development
Source: PLoS One. 2025 Oct 13;20(10):e0334336. doi: 10.1371/journal.pone.0334336 (PMC12517523; doi:10.1371/journal.pone.0334336)
Supplement: S1 Table — (XLSX) [file pone.0334336.s001.xlsx]

## Sheet: Matrix forecasting
2018	0.0881684	0.000685118	0.0730311	0	0	0.000124831	0	0	0.00104763	0.0101685	0	0	0.000789058	4.00777e-07	0.132235	0.294285	0	0.715831	0	0	0	0	0	0.00993752	0	0.000577782	0	0.31204	1
	0.0550006	0.00160737	0.0226424	2.79537e-06	6.37469e-06	0.000893248	3.50138e-05	1.52012e-05	0.00791008	0.00855385	0.00170799	5.11106e-06	0.000812045	0.000160401	0.0747923	0.824281	0.00195252	3.34986	0.000605807	0.141728	0.000101016	0.00345229	0.000785431	0.0172058	0.00377098	0.00352881	0	0.211874	1
	0.000512179	0	0.0137825	0	0	0.00029535	6.76374e-11	2.91882e-11	0.0024787	0.00226405	0	0	1.65815e-08	2.58406e-05	0.0809245	0.000575128	0	0.189324	0	0	0	0.000624306	0	0.00584621	0.0128785	0.00842044	0	0.180034	1
	0	0	0	-0.00956193	-2.88984e-05	-1.57682e-05	-0.000179067	-0.000129964	-0.0487794	-0.000137525	0	-0.000288448	-2.29987e-05	-1.18291e-07	-3.47227e-06	0	-0.0609205	-0.969077	-0.139499	0	0	0	0	-1.19285e-05	0	-0.000203507	-0.000277197	-0.000584345	1
	-0.000230329	-3.48873e-06	-0.000164306	-0.0076278	-0.000576352	-5.70573e-05	-0.000608773	-0.000264611	-0.0037996	-0.000549702	-0.00284048	-0.00240047	-0.00019473	-3.83915e-05	-0.000175341	-0.00162718	-0.216244	-1.19157	-0.287043	-0.0640332	-0.000307828	-1.47343e-07	-0.000102521	-0.0019276	-0.00186638	-0.00125189	-0.00183182	-0.00338596	1
	5.04342e-06	8.20909e-08	0.0210389	0.000318878	9.4084e-05	0.000946259	0.000202087	0.000104278	0.0146208	0.00438196	0.0215311	1.8026e-05	1.54028e-06	6.84881e-05	0.0849718	4.74109e-05	0.0272906	1.99463	0.00211782	0.48704	0.0013038	0.00212746	2.92891e-05	0.0160744	0.0377339	0.0277669	0.000497515	0.220656	1
	0.00119399	4.21451e-06	0.000404246	0.00075616	9.93083e-05	4.37256e-05	0.0149206	0.00775136	0.000507048	0.000231397	0.00981466	0.000319614	3.31134e-05	0.00173079	0.0197738	0.00296724	0.0312155	0.98523	0.0395535	0.336693	0.00216148	0.0581995	0.00301515	0.0868761	0.00925796	0.000914944	0.00482325	0.0927737	1
	0.00165017	3.59717e-05	0.00101208	0.00177775	0.000161018	9.16003e-05	0.0236682	0.0180958	0.00126435	0.000695715	0.0117962	0.000763432	7.68872e-05	0.00301675	0.0150877	0.0163502	0.0503042	2.34809	0.0929166	0.342107	0.00716013	0.0469097	0.00497961	0.0716251	0.00894886	0.0021085	0.006531	0.122077	1
	0.0114575	9.59951e-05	0.00888494	0.00521583	0.000556192	0.000714701	0.00523356	0.0127238	0.104208	0.0189736	0.0300384	0.000904195	0.000229098	0.0452259	0.0961532	0.0406451	0.1754	5.72674	0.121135	0.740261	0.0384102	0.0115198	0.0400772	0.168859	0.0543491	0.0145073	0.0399442	1.18808	1
	0.00437598	1.71675e-05	0.0108204	0.00251772	0.000147254	0.000367547	0.000776785	0.00110605	0.00652381	0.0131289	0.00329713	5.09493e-06	8.26622e-05	0.00113501	0.070275	0.0168085	0.0509442	1.36355	0.00635165	0.0929623	0.000224086	0.00447845	0.00269946	0.114515	0.0277089	0.643591	0.00745912	0.226539	1
	5.33454e-05	8.20121e-07	7.59708e-06	4.75811e-06	5.95167e-07	3.96364e-07	1.60143e-05	1.16021e-05	1.11259e-05	4.88395e-06	0.00300299	2.00062e-05	1.93242e-06	0.000728703	0.000825504	0.00067968	0.000198333	0.00269883	0.00240972	0.0897042	0.00129122	0.00076776	0.0036044	0.000683714	0.00253279	0.000886983	0.00797715	0.0148874	1
	0.0118484	0.000363268	0.00479617	0.0123124	0.00144618	0.00084162	0.0201718	0.0111077	0.0358729	0.00525346	0.0251073	0.0297623	0.0025544	0.00897597	0.0678603	0.161401	0.492641	4.58871	3.59584	0.641501	0.212075	0.155055	0.0999817	0.0841753	0.0496204	0.0508837	0.108427	0.619331	1
	0.193465	0.00220834	0.000930171	0.00198526	0.000232764	0.000139518	0.00328883	0.00182301	0.00577898	0.00089596	0.00421409	0.00473665	0.00266451	0.00160611	0.0138254	0.887275	0.079281	1.50976	0.577175	0.109371	0.0362146	0.0257025	0.0177457	0.0150617	0.00952225	0.0100267	0.0192207	0.221393	1
	0.002102	3.29019e-05	0.00139975	0.000226913	4.34153e-05	5.21432e-05	0.00148251	0.00102014	0.00136535	0.000714792	0.0029895	9.55695e-05	2.9342e-05	0.0112181	0.0428961	0.0192916	0.0135799	0.377458	0.0128173	0.10484	0.181619	0.0545328	0.135072	0.0282775	0.027027	0.0177195	0.0426088	0.341927	1
	0.00324371	2.07607e-05	0.003279	0.000818999	0.000122449	0.000152537	0.003345	0.00199314	0.00206356	0.00208408	0.00321531	0.000139629	4.41622e-05	0.0134488	0.146327	0.00981639	0.0395882	0.634051	0.0206103	0.0933594	0.375157	0.147706	0.425283	0.141817	0.0451572	0.0122192	0.17513	0.608617	1
	0.0183776	0.000651577	0.0267179	1.43025e-06	3.26162e-06	0.000646496	1.79149e-05	7.77774e-06	0.00563727	0.0080382	0.000873896	2.61508e-06	0.000290561	8.21744e-05	0.0685067	0.429172	0.000999012	2.26931	0.000309962	0.0725152	5.16848e-05	0.00176637	0.000401867	0.0135038	0.00192943	0.00196274	0	0.165451	1
	-0.000223657	-3.38767e-06	-0.000159504	-0.000438434	-0.000539232	-4.32519e-05	-0.000713768	-0.000345978	-0.0371279	-0.000627765	-0.00274228	-0.00251963	-0.000204135	-3.73117e-05	-0.000172561	-0.00158004	-0.165645	-1.81704	-0.373307	-0.0618183	-0.00029795	-1.42213e-07	-9.95312e-05	-0.00187962	-0.00181229	-0.00135516	-0.00196846	-0.00293338	1
	0.00677401	9.41988e-05	0.003866	0.00115159	0.000109084	0.00018356	0.0110555	0.00755631	0.0061118	0.00290119	0.0127191	0.000255894	6.56266e-05	0.00486177	0.0478172	0.0690002	0.0338438	2.04895	0.0327839	0.471059	0.0157222	0.0305849	0.0181704	0.060475	0.0153797	0.0697183	0.0246076	0.228068	1
	0.0074195	0.000222615	0.00380125	0.00768973	0.000881056	0.000538876	0.0126335	0.00697229	0.0228648	0.00365527	0.0159297	0.0181886	0.00157649	0.00762113	0.06042	0.0988586	0.299707	2.89501	2.28936	0.413081	0.134545	0.0964398	0.0662409	0.0597788	0.0395197	0.0369963	0.0739625	0.633239	1
	2.0915e-05	3.21543e-07	2.97857e-06	1.8655e-06	2.33345e-07	1.55401e-07	6.27868e-06	4.54879e-06	4.3621e-06	1.91484e-06	0.00117737	7.84376e-06	7.57638e-07	0.000285701	0.000323653	0.00026648	7.77599e-05	0.00105812	0.000944771	0.0351701	0.000506245	0.000301014	0.00141317	0.000268062	0.000993022	0.000347757	0.00312758	0.00583686	1
	0.00551206	5.97416e-05	0.00468359	0.000508516	8.42065e-05	0.00014946	0.00492673	0.00342232	0.00352563	0.002275	0.00780588	0.000270119	6.68202e-05	0.00341271	0.0447644	0.0508239	0.025432	1.20976	0.0355697	0.296545	0.0214488	0.0243385	0.0159441	0.036406	0.0112811	0.0661843	0.0225424	0.18971	1
	0.00207203	1.21786e-05	0.000359655	7.68933e-05	1.14407e-05	1.72357e-05	0.00062946	0.000785281	0.000222683	0.000239361	0.00100032	0.000102541	4.31859e-05	0.00414996	0.0166538	0.0028399	0.00366298	0.151497	0.0134287	0.120301	0.0295342	0.424863	0.145394	0.0337592	0.0254518	0.026335	0.129572	0.151773	1
	0.00658791	8.08426e-05	0.000518356	0.0022225	0.000216706	6.84775e-05	0.00268307	0.00190848	0.00213181	0.00090326	0.0120125	0.000917815	0.000110767	0.0424843	0.0740962	0.0475142	0.0760242	0.585408	0.122637	0.362767	0.228117	0.058139	0.344637	0.0671901	0.0453985	0.0120451	0.0646042	0.960284	1
	0.0031614	4.48227e-05	0.000173861	0.000372461	5.78628e-05	3.10049e-05	0.000872483	0.000710555	0.000293218	0.000573182	0.0381353	0.000110052	3.14324e-05	0.000391465	0.000444038	0.0256259	0.0182077	0.191051	0.0130572	0.725502	0.0387462	0.00769642	0.00479871	0.265048	0.00449767	0.000938377	0.00132197	0.0177029	1
	9.10461e-05	4.78037e-07	9.96728e-06	4.23505e-06	8.66708e-07	5.4452e-07	2.24157e-05	1.22403e-05	8.55817e-06	8.66437e-06	4.9209e-05	3.36375e-07	9.453e-07	5.52362e-05	0.000695512	0.000222333	0.000277057	0.00322506	9.92682e-05	0.00161704	0.00314114	0.00106372	0.0102644	0.00109203	0.0145845	0.00172888	0.0143452	0.0046344	1
	4.68865e-05	2.52137e-07	4.61312e-06	4.83867e-06	2.17158e-06	9.42948e-07	5.52918e-05	3.00406e-05	6.39009e-05	5.12818e-06	8.15654e-05	6.05846e-06	1.46464e-06	3.32738e-05	5.31617e-05	0.000195066	0.000686788	0.0076264	0.000762536	0.00250346	0.000923552	4.16119e-05	0.000982898	0.000118077	0.000435927	0.00629449	0.00564542	0.00125259	1
	4.98527e-05	8.0142e-07	1.66165e-05	5.90163e-06	6.89739e-07	8.1304e-07	2.885e-05	1.62814e-05	1.14621e-05	1.10807e-05	1.62104e-05	2.26112e-06	5.23957e-07	0.000122961	0.000619123	0.000532202	0.000228897	0.00472394	0.000314553	0.000517682	0.000358483	0.000596749	0.00138572	0.000800634	0.00113023	0.000198944	0.0252517	0.00386673	1
	0.00490117	5.91316e-05	0.00171424	0.0021542	6.96447e-05	7.85311e-05	0.00202312	0.0012783	0.00195717	0.00107192	0.00381733	0.000163928	6.61813e-05	0.0104271	0.0736827	0.0297542	0.0315579	0.46056	0.0240137	0.123859	0.233805	0.0757254	0.186719	0.0692401	0.0409227	0.021018	0.0900392	0.426173	1
	0.00528531	0.000118144	0.000680708	0.00014968	7.19517e-06	3.95228e-06	0.00114679	0.000730433	0.00127314	0.000469889	0.00208752	0.000181136	4.71315e-05	0.00699317	0.0172395	0.0680874	0.0244152	0.274109	0.0243124	0.0691562	0.0940435	0.0369035	0.0654498	0.0262891	0.0338602	0.0184732	0.0470948	0.181392	1
2019	0.0822604	0.000349252	0.0799042	0	0	9.90279e-05	0	0	0.00073125	0.00931406	0	0	0.000815788	3.79814e-07	0.113062	0.317714	0	0.653376	0	0	0	0	0	0.010626	0	0.000554793	0	0.307528	1
	0.0499073	0.000817341	0.0251195	2.7942e-06	8.97968e-06	0.000715846	3.33621e-05	1.29151e-05	0.00557125	0.0081898	0.0012013	5.90525e-06	0.000806917	0.000150029	0.0641907	0.835909	0.00168521	3.07479	0.00060889	0.127658	9.22803e-05	0.00327202	0.000596835	0.017964	0.00374305	0.00339763	0	0.2081	1
	0.000520952	0	0.0169776	0	0	0.000265085	7.87418e-11	2.9208e-11	0.00190455	0.00233008	0	0	2.36677e-07	2.71064e-05	0.0756879	0.000643269	0	0.201586	0	0	0	0.000665744	0	0.00694231	0.0145338	0.00966788	0	0.193065	1
	0	0	0	-0.0128889	-6.58375e-05	-1.60297e-05	-0.00017458	-0.000111978	-0.0366556	-0.000126839	0	-0.000321325	-0.000183439	-1.03812e-07	-2.83351e-06	0	-0.0691679	-0.965816	-0.164943	0	0	0	0	-1.18365e-05	0	-0.000182746	-0.000251745	-0.000655483	1
	-0.000203432	-1.76988e-06	-0.000159466	-0.00857172	-0.000891289	-4.86485e-05	-0.000641451	-0.000242291	-0.00269268	-0.000512793	-0.0020662	-0.00263147	-0.00148855	-3.90962e-05	-0.000155121	-0.001492	-0.200156	-1.15203	-0.275868	-0.0663285	-0.000302558	-1.95693e-07	-7.64251e-05	-0.00200322	-0.00178868	-0.0011327	-0.00167702	-0.00339844	1
	5.94151e-06	4.20979e-08	0.0313061	0.00047735	0.000215256	0.00095175	0.000276693	0.000122342	0.012139	0.00526777	0.0183429	2.87721e-05	2.06634e-05	0.000137075	0.0879549	5.69675e-05	0.0330321	2.38737	0.00284039	0.647779	0.00168612	0.00254481	2.74065e-05	0.0214403	0.0477224	0.0360464	0.000615734	0.263917	1
	0.00115427	2.14527e-06	0.000439192	0.000880677	0.000169494	3.71899e-05	0.0159577	0.00727084	0.000409377	0.000225995	0.0077367	0.000381164	0.000251703	0.0017223	0.0188182	0.00300116	0.0305153	1.00907	0.0409954	0.34941	0.00220228	0.065154	0.00249414	0.0979584	0.0101477	0.00091061	0.00490855	0.0994067	1
	0.00153721	1.82826e-05	0.00106479	0.00200108	0.000263389	7.56481e-05	0.0242193	0.0164666	0.000947647	0.00065219	0.00904564	0.00088048	0.000551674	0.00290952	0.013869	0.0163004	0.0476058	2.32396	0.0932921	0.348261	0.00703015	0.0513737	0.00406373	0.0769378	0.00939365	0.00202377	0.00638678	0.125479	1
	0.0116734	4.89219e-05	0.0127671	0.00621401	0.000964812	0.000686561	0.00601507	0.0126705	0.0833721	0.0213726	0.0252172	0.00115619	0.00098273	0.0497688	0.0968158	0.0418185	0.173398	6.29284	0.135727	0.86705	0.0406316	0.01409	0.0442749	0.216624	0.0663048	0.0177096	0.0502886	1.39751	1
	0.00459802	8.75829e-06	0.013516	0.00294545	0.000269756	0.000332964	0.000847803	0.0010659	0.00508577	0.0142197	0.00253877	6.45694e-06	0.000175731	0.00114771	0.0671283	0.0190197	0.0518712	1.42422	0.00722429	0.0948308	0.000254361	0.0056498	0.00226159	0.136642	0.0319248	0.729669	0.00802241	0.246507	1
	4.61326e-05	4.16089e-07	7.55631e-06	4.88216e-06	8.4965e-07	2.98188e-07	1.62865e-05	1.03782e-05	8.19278e-06	4.30148e-06	0.00215849	2.08041e-05	1.23783e-05	0.000649321	0.000673754	0.00059949	0.00017256	0.00252168	0.00221704	0.0823611	0.00119786	0.0007382	0.00272685	0.000690532	0.00249909	0.000841428	0.00763639	0.014389	1
	0.0117103	0.000185218	0.00546793	0.0145097	0.00262607	0.000772774	0.0227097	0.0108203	0.0278357	0.00555974	0.0207569	0.0371975	0.0236116	0.00907522	0.0631984	0.176208	0.503071	4.82137	3.88033	0.726058	0.231252	0.171412	0.0929601	0.0973632	0.0588755	0.0570161	0.125645	0.655618	1
	0.121077	0.00111133	0.00239172	0.00538538	0.00111206	0.000258375	0.00836208	0.00373946	0.00810294	0.00207318	0.00656001	0.0139444	0.0133661	0.00349881	0.0270062	0.620481	0.173996	2.20007	1.37964	0.28014	0.0878129	0.0639332	0.0334752	0.0399883	0.0257919	0.0249286	0.0502838	0.332425	1
	0.0019362	1.66988e-05	0.00151095	0.000242326	6.49252e-05	4.15424e-05	0.00152671	0.000929588	0.00100905	0.000674276	0.00223462	0.000103284	9.26737e-05	0.0117545	0.0403209	0.0183474	0.0121641	0.360551	0.0125264	0.101621	0.193007	0.0706112	0.118207	0.0316008	0.0306551	0.0187878	0.0444653	0.385463	1
	0.00321368	1.05787e-05	0.00412103	0.000981809	0.000225094	0.000136954	0.00373999	0.00195692	0.00168786	0.00228611	0.00252896	0.000175268	0.000165922	0.0147079	0.141934	0.0102479	0.0409044	0.673207	0.0232446	0.100022	0.421909	0.188269	0.378478	0.162477	0.0496967	0.0131998	0.178209	0.696659	1
	0.0166348	0.000330959	0.0282937	1.38589e-06	4.41295e-06	0.000507258	1.65729e-05	6.44149e-06	0.00390482	0.00753117	0.000603762	2.91646e-06	0.000286064	7.46732e-05	0.0572812	0.416645	0.000840025	2.04407	0.000301951	0.0635364	4.59063e-05	0.00162569	0.000298975	0.0140322	0.00185693	0.00183756	0	0.157276	1
	-0.000210332	-1.72231e-06	-0.000166012	-0.000423065	-0.000910426	-3.87368e-05	-0.000778983	-0.000321129	-0.0260844	-0.000610732	-0.0020888	-0.00294577	-0.00174073	-4.08453e-05	-0.000162115	-0.00154709	-0.161121	-1.78792	-0.385215	-0.0690284	-0.000314418	-2.06647e-07	-7.78434e-05	-0.00210278	-0.00186084	-0.00128692	-0.00189468	-0.00316574	1
	0.00676373	4.79153e-05	0.00465581	0.00129219	0.000177399	0.000157479	0.0116862	0.00703846	0.00451946	0.00291128	0.0097715	0.000301978	0.000247997	0.00472376	0.0440682	0.0730206	0.0319031	2.04076	0.0338111	0.474594	0.0166285	0.0361228	0.0160339	0.0670165	0.016726	0.0735265	0.0259135	0.239992	1
	0.00659236	0.000113052	0.00382945	0.00799976	0.001361	0.000446506	0.0126102	0.00612263	0.0164746	0.00341533	0.0120748	0.0199353	0.0117435	0.00687736	0.0505134	0.0958425	0.273852	2.71353	2.21414	0.414235	0.130319	0.0947935	0.0555726	0.0612489	0.0407161	0.0363416	0.0750235	0.618859	1
	1.99601e-05	1.63715e-07	3.32427e-06	2.15506e-06	3.86258e-07	1.26535e-07	7.18232e-06	4.50951e-06	3.46524e-06	1.86545e-06	0.000909511	9.1962e-06	5.95157e-06	0.000282006	0.000289279	0.000260032	7.47196e-05	0.0011015	0.000966652	0.0359014	0.000522795	0.000323528	0.00115811	0.000304296	0.00109846	0.000368198	0.00334509	0.00630997	1
	0.00554488	3.04478e-05	0.00569891	0.000582853	0.000136887	0.00012924	0.00517534	0.0031734	0.00270046	0.00233805	0.00596955	0.00031239	0.000244351	0.00340897	0.0413185	0.0554998	0.0240357	1.20545	0.0367985	0.297489	0.0225942	0.0289522	0.0140364	0.0406274	0.0123772	0.0693019	0.0235579	0.202747	1
	0.00178383	6.17138e-06	0.000353866	7.82233e-05	1.51205e-05	1.29718e-05	0.000604061	0.000679937	0.000159226	0.0002157	0.000704161	0.000108316	9.66522e-05	0.00385103	0.014206	0.00256039	0.00303322	0.14072	0.012681	0.103902	0.027326	0.428807	0.118961	0.0329915	0.0247211	0.0247223	0.119847	0.146357	1
	0.00582726	4.10456e-05	0.000511841	0.00227768	0.000318421	5.5197e-05	0.00256553	0.00162874	0.00155943	0.000847971	0.00870218	0.000969139	0.000617609	0.037355	0.065022	0.0445263	0.0673132	0.535598	0.115378	0.338977	0.216055	0.0583629	0.30724	0.0682366	0.0444442	0.0115165	0.062875	0.921579	1
	0.0027757	2.27459e-05	0.000176112	0.000389224	8.4759e-05	2.50463e-05	0.000859332	0.000627573	0.000218122	0.000544427	0.0281833	0.000116166	8.68594e-05	0.000394506	0.000359825	0.0236873	0.0160727	0.178216	0.0121232	0.725175	0.0367723	0.00890867	0.00369657	0.267126	0.00436719	0.000855887	0.00121545	0.0177339	1
	8.43711e-05	2.42968e-07	1.05619e-05	4.66683e-06	1.34986e-06	4.28513e-07	2.39653e-05	1.15007e-05	6.65556e-06	8.42164e-06	3.60994e-05	4.03738e-07	1.52648e-06	5.16331e-05	0.000627257	0.00021591	0.000255395	0.00318123	0.000116619	0.00166474	0.00313228	0.00111227	0.00824565	0.00118381	0.0150164	0.00166007	0.0146917	0.00505533	1
	4.31647e-05	1.28001e-07	4.25983e-06	5.08238e-06	3.13057e-06	7.16625e-07	5.54586e-05	2.70397e-05	5.50868e-05	4.83419e-06	5.8597e-05	6.98681e-06	5.0787e-06	3.69834e-05	4.58631e-05	0.000162773	0.000602642	0.00763709	0.000778633	0.00249058	0.000881709	4.68008e-05	0.000777725	0.000123181	0.000430411	0.00612207	0.0053047	0.0014026	1
	4.6294e-05	4.0745e-07	1.74788e-05	6.60447e-06	1.04998e-06	6.45671e-07	2.88867e-05	1.46972e-05	8.8631e-06	1.07121e-05	1.2009e-05	2.75567e-06	2.55278e-06	0.000119485	0.000586111	0.000511009	0.000208198	0.00460615	0.000341815	0.000540581	0.000364435	0.00067934	0.00113628	0.000880074	0.00116995	0.000194399	0.0265359	0.00416169	1
	0.00468647	3.01181e-05	0.00197422	0.002404	0.000115936	6.58674e-05	0.00213375	0.00118795	0.00141962	0.0010765	0.00286681	0.000194664	0.00019615	0.0109111	0.0689844	0.031179	0.0303162	0.454311	0.0251326	0.123393	0.249141	0.0936751	0.163378	0.0744225	0.0425201	0.0226304	0.0890685	0.467741	1
	0.00500043	6.00911e-05	0.000811799	0.000139658	1.18408e-05	3.40786e-06	0.0011715	0.00066401	0.000913836	0.000469996	0.00163435	0.000201099	0.000161931	0.00626379	0.0153665	0.071838	0.0229916	0.2666	0.0239803	0.0697251	0.0932275	0.0401598	0.0732406	0.0267634	0.0350176	0.019325	0.0460942	0.178163	1
2020	0.0763523	1.33851e-05	0.0867774	0	0	7.32251e-05	0	0	0.000414869	0.00845962	0	0	0.000842517	3.58852e-07	0.0938883	0.341143	0	0.59092	0	0	0	0	0	0.0113145	0	0.000531803	0	0.303016	1
	0.0448139	2.73079e-05	0.0275967	2.79304e-06	1.15847e-05	0.000538445	3.17104e-05	1.0629e-05	0.00323242	0.00782574	0.000694605	6.69945e-06	0.00080179	0.000139657	0.0535891	0.847538	0.0014179	2.79972	0.000611973	0.113587	8.3545e-05	0.00309175	0.00040824	0.0187223	0.00371512	0.00326646	0	0.204326	1
	0.000529725	0	0.0201726	0	0	0.000234819	8.98461e-11	2.92279e-11	0.00133041	0.00239612	0	0	4.56773e-07	2.83722e-05	0.0704513	0.000711411	0	0.213848	0	0	0	0.000707182	0	0.0080384	0.0161891	0.0109153	0	0.206095	1
	0	0	0	-0.0162159	-0.000102777	-1.62911e-05	-0.000170093	-9.39919e-05	-0.0245319	-0.000116153	0	-0.000354202	-0.00034388	-8.93323e-08	-2.19476e-06	0	-0.0774152	-0.962555	-0.190386	0	0	0	0	-1.17445e-05	0	-0.000161985	-0.000226292	-0.00072662	1
	-0.000176536	-5.10298e-08	-0.000154625	-0.00951564	-0.00120623	-4.02397e-05	-0.000674129	-0.000219971	-0.00158577	-0.000475884	-0.00129193	-0.00286248	-0.00278236	-3.9801e-05	-0.000134901	-0.00135681	-0.184068	-1.11248	-0.264693	-0.0686237	-0.000297287	-2.44043e-07	-5.03291e-05	-0.00207884	-0.00171098	-0.00101351	-0.00152223	-0.00341092	1
	6.8396e-06	2.10496e-09	0.0415733	0.000635821	0.000336427	0.000957241	0.000351299	0.000140407	0.00965731	0.00615358	0.0151547	3.95183e-05	3.97866e-05	0.000205663	0.090938	6.65242e-05	0.0387736	2.78011	0.00356295	0.808519	0.00206844	0.00296215	2.5524e-05	0.0268063	0.0577109	0.0443259	0.000733953	0.307178	1
	0.00111455	7.60173e-08	0.000474137	0.00100519	0.00023968	3.06543e-05	0.0169947	0.00679032	0.000311705	0.000220592	0.00565873	0.000442715	0.000470292	0.0017138	0.0178627	0.00303508	0.0298151	1.03292	0.0424373	0.362128	0.00224308	0.0721086	0.00197314	0.109041	0.0110374	0.000906277	0.00499385	0.10604	1
	0.00142425	5.93494e-07	0.00111751	0.00222441	0.00036576	5.96958e-05	0.0247705	0.0148374	0.00063094	0.000608665	0.00629505	0.000997529	0.00102646	0.0028023	0.0126503	0.0162506	0.0449075	2.29984	0.0936675	0.354416	0.00690017	0.0558377	0.00314785	0.0822504	0.00983844	0.00193903	0.00624256	0.128881	1
	0.0118893	1.84873e-06	0.0166492	0.00721218	0.00137343	0.000658422	0.00679658	0.0126173	0.062536	0.0237715	0.0203961	0.00140819	0.00173636	0.0543117	0.0974785	0.0429919	0.171397	6.85895	0.150319	0.993839	0.0428531	0.0166603	0.0484726	0.26439	0.0782604	0.0209119	0.060633	1.60693	1
	0.00482007	3.49091e-07	0.0162117	0.00337318	0.000392259	0.000298381	0.000918821	0.00102575	0.00364773	0.0153104	0.00178041	7.81895e-06	0.0002688	0.00116042	0.0639816	0.0212308	0.0527982	1.48488	0.00809693	0.0966993	0.000284636	0.00682116	0.00182372	0.158768	0.0361408	0.815746	0.0085857	0.266475	1
	3.89197e-05	1.20573e-08	7.51554e-06	5.00621e-06	1.10413e-06	2.00011e-07	1.65588e-05	9.15432e-06	5.25965e-06	3.71901e-06	0.00131399	2.1602e-05	2.28242e-05	0.000569938	0.000522004	0.0005193	0.000146788	0.00234453	0.00202436	0.075018	0.00110449	0.000708639	0.0018493	0.00069735	0.00246539	0.000795873	0.00729563	0.0138907	1
	0.0115723	7.16898e-06	0.00613968	0.016707	0.00380597	0.000703928	0.0252476	0.010533	0.0197986	0.00586602	0.0164065	0.0446326	0.0446687	0.00917448	0.0585365	0.191015	0.5135	5.05403	4.16482	0.810614	0.250429	0.18777	0.0859384	0.110551	0.0681306	0.0631486	0.142864	0.691905	1
	0.04869	1.43136e-05	0.00385326	0.00878549	0.00199135	0.000377232	0.0134353	0.00565592	0.0104269	0.00325039	0.00890594	0.0231522	0.0240677	0.00539151	0.040187	0.353686	0.268712	2.89037	2.18211	0.450909	0.139411	0.102164	0.0492046	0.0649148	0.0420615	0.0398304	0.0813469	0.443457	1
	0.0017704	4.95789e-07	0.00162215	0.000257739	8.64351e-05	3.09415e-05	0.00157091	0.000839033	0.000652741	0.00063376	0.00147974	0.000110998	0.000156005	0.0122909	0.0377457	0.0174032	0.0107484	0.343643	0.0122354	0.0984031	0.204396	0.0866896	0.101341	0.0349241	0.0342833	0.0198561	0.0463218	0.428999	1
	0.00318365	3.96652e-07	0.00496306	0.00114462	0.000327739	0.000121371	0.00413497	0.00192069	0.00131216	0.00248815	0.00184261	0.000210907	0.000287682	0.015967	0.137541	0.0106795	0.0422206	0.712363	0.0258788	0.106685	0.46866	0.228831	0.331673	0.183138	0.0542362	0.0141804	0.181288	0.784702	1
	0.0148919	1.03415e-05	0.0298694	1.34153e-06	5.56427e-06	0.000368019	1.5231e-05	5.10525e-06	0.00217238	0.00702414	0.000333628	3.21784e-06	0.000281567	6.71719e-05	0.0460556	0.404118	0.000681037	1.81882	0.000293939	0.0545575	4.01278e-05	0.00148501	0.000196083	0.0145606	0.00178442	0.00171239	0	0.149101	1
	-0.000197008	-5.69474e-08	-0.000172521	-0.000407697	-0.00128162	-3.42218e-05	-0.000844197	-0.000296279	-0.015041	-0.000593699	-0.00143531	-0.00337191	-0.00327733	-4.43788e-05	-0.00015167	-0.00151415	-0.156597	-1.7588	-0.397124	-0.0762385	-0.000330886	-2.71081e-07	-5.61555e-05	-0.00232594	-0.00190938	-0.00121869	-0.0018209	-0.0033981	1
	0.00675346	1.63173e-06	0.00544561	0.0014328	0.000245714	0.000131398	0.0123169	0.00652061	0.00292712	0.00292136	0.00682387	0.000348062	0.000430368	0.00458575	0.0403192	0.077041	0.0299623	2.03258	0.0348384	0.478129	0.0175347	0.0416607	0.0138973	0.073558	0.0180722	0.0773347	0.0272193	0.251915	1
	0.00576522	3.48808e-06	0.00385765	0.00830979	0.00184094	0.000354136	0.0125869	0.00527296	0.0100843	0.00317539	0.00821991	0.0216819	0.0219106	0.00613358	0.0406068	0.0928265	0.247996	2.53205	2.13892	0.41539	0.126093	0.0931472	0.0449044	0.062719	0.0419125	0.0356868	0.0760845	0.604479	1
	1.90052e-05	5.8878e-09	3.66998e-06	2.44463e-06	5.3917e-07	9.76694e-08	8.08596e-06	4.47023e-06	2.56839e-06	1.81606e-06	0.000641647	1.05487e-05	1.11455e-05	0.000278312	0.000254905	0.000253584	7.16792e-05	0.00114488	0.000988533	0.0366327	0.000539345	0.000346042	0.000903048	0.000340529	0.0012039	0.00038864	0.0035626	0.00678308	1
	0.00557769	1.15395e-06	0.00671424	0.000657191	0.000189567	0.000109019	0.00542395	0.00292448	0.00187529	0.00240111	0.00413323	0.000354662	0.000421881	0.00340522	0.0378726	0.0601756	0.0226395	1.20115	0.0380274	0.298433	0.0237396	0.033566	0.0121288	0.0448487	0.0134734	0.0724194	0.0245735	0.215783	1
	0.00149563	1.642e-07	0.000348077	7.95533e-05	1.88003e-05	8.70781e-06	0.000578662	0.000574593	9.5768e-05	0.000192039	0.000408006	0.000114091	0.000150118	0.00355209	0.0117582	0.00228089	0.00240346	0.129944	0.0119334	0.0875028	0.0251178	0.43275	0.0925277	0.0322239	0.0239904	0.0231097	0.110121	0.14094	1
	0.0050666	1.24869e-06	0.000505326	0.00233287	0.000420136	4.19165e-05	0.00244799	0.001349	0.000987046	0.000792682	0.00539183	0.00102046	0.00112445	0.0322257	0.0559479	0.0415384	0.0586022	0.485788	0.108119	0.315188	0.203993	0.0585868	0.269842	0.0692831	0.0434899	0.0109879	0.0611457	0.882875	1
	0.00239001	6.68997e-07	0.000178363	0.000405987	0.000111655	1.90876e-05	0.000846182	0.000544592	0.000143025	0.000515673	0.0182313	0.00012228	0.000142286	0.000397547	0.000275611	0.0217487	0.0139377	0.16538	0.0111892	0.724847	0.0347983	0.0101209	0.00259443	0.269203	0.00423672	0.000773398	0.00110892	0.017765	1
	7.76961e-05	7.89927e-09	1.11565e-05	5.0986e-06	1.83302e-06	3.12506e-07	2.55149e-05	1.07611e-05	4.75295e-06	8.1789e-06	2.29898e-05	4.71102e-07	2.10766e-06	4.80299e-05	0.000559002	0.000209487	0.000233733	0.00313739	0.00013397	0.00171243	0.00312342	0.00116083	0.00622691	0.00127559	0.0154482	0.00159126	0.0150382	0.00547626	1
	3.94429e-05	3.86618e-09	3.90655e-06	5.32609e-06	4.08956e-06	4.90303e-07	5.56255e-05	2.40389e-05	4.62727e-05	4.5402e-06	3.56286e-05	7.91516e-06	8.69277e-06	4.0693e-05	3.85645e-05	0.00013048	0.000518496	0.00764777	0.000794731	0.0024777	0.000839865	5.19898e-05	0.000572552	0.000128284	0.000424894	0.00594966	0.00496398	0.00155262	1
	4.27353e-05	1.34797e-08	1.83411e-05	7.30731e-06	1.41021e-06	4.78302e-07	2.89233e-05	1.31131e-05	6.26412e-06	1.03436e-05	7.80764e-06	3.25023e-06	4.58161e-06	0.00011601	0.000553099	0.000489816	0.0001875	0.00448835	0.000369077	0.000563481	0.000370388	0.000761931	0.000886845	0.000959514	0.00120967	0.000189853	0.0278201	0.00445664	1
	0.00447176	1.10457e-06	0.00223419	0.0026538	0.000162228	5.32038e-05	0.00224439	0.00109761	0.000882059	0.00108107	0.00191628	0.0002254	0.000326119	0.0113951	0.0642862	0.0326038	0.0290745	0.448063	0.0262515	0.122927	0.264477	0.111625	0.140037	0.0796049	0.0441174	0.0242427	0.0880978	0.509309	1
	0.00471554	2.0382e-06	0.000942889	0.000129636	1.64864e-05	2.86343e-06	0.00119621	0.000597587	0.000554535	0.000470104	0.00118117	0.000221061	0.00027673	0.0055344	0.0134934	0.0755886	0.0215679	0.259091	0.0236482	0.0702939	0.0924116	0.0434161	0.0810315	0.0272378	0.0361749	0.0201767	0.0450936	0.174934	1
2021Y	0.0822604	0.000349252	0.0799042	0	0	9.90279e-05	0	0	0.00073125	0.00931406	0	0	0.000815788	3.79814e-07	0.113062	0.317714	0	0.653376	0	0	0	0	0	0.010626	0	0.000554793	0	0.307528	1
	0.0499073	0.000817341	0.0251195	2.7942e-06	8.97968e-06	0.000715846	3.33621e-05	1.29151e-05	0.00557125	0.0081898	0.0012013	5.90525e-06	0.000806917	0.000150029	0.0641907	0.835909	0.00168521	3.07479	0.00060889	0.127658	9.22803e-05	0.00327202	0.000596835	0.017964	0.00374305	0.00339763	0	0.2081	1
	0.000520952	0	0.0169776	0	0	0.000265085	7.87418e-11	2.9208e-11	0.00190455	0.00233008	0	0	2.36677e-07	2.71064e-05	0.0756879	0.000643269	0	0.201586	0	0	0	0.000665744	0	0.00694231	0.0145338	0.00966788	0	0.193065	1
	0	0	0	-0.0128889	-6.58375e-05	-1.60297e-05	-0.00017458	-0.000111978	-0.0366556	-0.000126839	0	-0.000321325	-0.000183439	-1.03812e-07	-2.83351e-06	0	-0.0691679	-0.965816	-0.164943	0	0	0	0	-1.18365e-05	0	-0.000182746	-0.000251745	-0.000655483	1
	-0.000203432	-1.76988e-06	-0.000159466	-0.00857172	-0.000891289	-4.86485e-05	-0.000641451	-0.000242291	-0.00269268	-0.000512793	-0.0020662	-0.00263147	-0.00148855	-3.90962e-05	-0.000155121	-0.001492	-0.200156	-1.15203	-0.275868	-0.0663285	-0.000302558	-1.95693e-07	-7.64251e-05	-0.00200322	-0.00178868	-0.0011327	-0.00167702	-0.00339844	1
	5.94151e-06	4.20979e-08	0.0313061	0.00047735	0.000215256	0.00095175	0.000276693	0.000122342	0.012139	0.00526777	0.0183429	2.87721e-05	2.06634e-05	0.000137075	0.0879549	5.69675e-05	0.0330321	2.38737	0.00284039	0.647779	0.00168612	0.00254481	2.74065e-05	0.0214403	0.0477224	0.0360464	0.000615734	0.263917	1
	0.00115427	2.14527e-06	0.000439192	0.000880677	0.000169494	3.71899e-05	0.0159577	0.00727084	0.000409377	0.000225995	0.0077367	0.000381164	0.000251703	0.0017223	0.0188182	0.00300116	0.0305153	1.00907	0.0409954	0.34941	0.00220228	0.065154	0.00249414	0.0979584	0.0101477	0.00091061	0.00490855	0.0994067	1
	0.00153721	1.82826e-05	0.00106479	0.00200108	0.000263389	7.56481e-05	0.0242193	0.0164666	0.000947647	0.00065219	0.00904564	0.00088048	0.000551674	0.00290952	0.013869	0.0163004	0.0476058	2.32396	0.0932921	0.348261	0.00703015	0.0513737	0.00406373	0.0769378	0.00939365	0.00202377	0.00638678	0.125479	1
	0.0116734	4.89219e-05	0.0127671	0.00621401	0.000964812	0.000686561	0.00601507	0.0126705	0.0833721	0.0213726	0.0252172	0.00115619	0.00098273	0.0497688	0.0968158	0.0418185	0.173398	6.29284	0.135727	0.86705	0.0406316	0.01409	0.0442749	0.216624	0.0663048	0.0177096	0.0502886	1.39751	1
	0.00459802	8.75829e-06	0.013516	0.00294545	0.000269756	0.000332964	0.000847803	0.0010659	0.00508577	0.0142197	0.00253877	6.45694e-06	0.000175731	0.00114771	0.0671283	0.0190197	0.0518712	1.42422	0.00722429	0.0948308	0.000254361	0.0056498	0.00226159	0.136642	0.0319248	0.729669	0.00802241	0.246507	1
	4.61326e-05	4.16089e-07	7.55631e-06	4.88216e-06	8.4965e-07	2.98188e-07	1.62865e-05	1.03782e-05	8.19278e-06	4.30148e-06	0.00215849	2.08041e-05	1.23783e-05	0.000649321	0.000673754	0.00059949	0.00017256	0.00252168	0.00221704	0.0823611	0.00119786	0.0007382	0.00272685	0.000690532	0.00249909	0.000841428	0.00763639	0.014389	1
	0.0117103	0.000185218	0.00546793	0.0145097	0.00262607	0.000772774	0.0227097	0.0108203	0.0278357	0.00555974	0.0207569	0.0371975	0.0236116	0.00907522	0.0631984	0.176208	0.503071	4.82137	3.88033	0.726058	0.231252	0.171412	0.0929601	0.0973632	0.0588755	0.0570161	0.125645	0.655618	1
	0.121077	0.00111133	0.00239172	0.00538538	0.00111206	0.000258375	0.00836208	0.00373946	0.00810294	0.00207318	0.00656001	0.0139444	0.0133661	0.00349881	0.0270062	0.620481	0.173996	2.20007	1.37964	0.28014	0.0878129	0.0639332	0.0334752	0.0399883	0.0257919	0.0249286	0.0502838	0.332425	1
	0.0019362	1.66988e-05	0.00151095	0.000242326	6.49252e-05	4.15424e-05	0.00152671	0.000929588	0.00100905	0.000674276	0.00223462	0.000103284	9.26737e-05	0.0117545	0.0403209	0.0183474	0.0121641	0.360551	0.0125264	0.101621	0.193007	0.0706112	0.118207	0.0316008	0.0306551	0.0187878	0.0444653	0.385463	1
	0.00321368	1.05787e-05	0.00412103	0.000981809	0.000225094	0.000136954	0.00373999	0.00195692	0.00168786	0.00228611	0.00252896	0.000175268	0.000165922	0.0147079	0.141934	0.0102479	0.0409044	0.673207	0.0232446	0.100022	0.421909	0.188269	0.378478	0.162477	0.0496967	0.0131998	0.178209	0.696659	1
	0.0166348	0.000330959	0.0282937	1.38589e-06	4.41295e-06	0.000507258	1.65729e-05	6.44149e-06	0.00390482	0.00753117	0.000603762	2.91646e-06	0.000286064	7.46732e-05	0.0572812	0.416645	0.000840025	2.04407	0.000301951	0.0635364	4.59063e-05	0.00162569	0.000298975	0.0140322	0.00185693	0.00183756	0	0.157276	1
	-0.000210332	-1.72231e-06	-0.000166012	-0.000423065	-0.000910426	-3.87368e-05	-0.000778983	-0.000321129	-0.0260844	-0.000610732	-0.0020888	-0.00294577	-0.00174073	-4.08453e-05	-0.000162115	-0.00154709	-0.161121	-1.78792	-0.385215	-0.0690284	-0.000314418	-2.06647e-07	-7.78434e-05	-0.00210278	-0.00186084	-0.00128692	-0.00189468	-0.00316574	1
	0.00676373	4.79153e-05	0.00465581	0.00129219	0.000177399	0.000157479	0.0116862	0.00703846	0.00451946	0.00291128	0.0097715	0.000301978	0.000247997	0.00472376	0.0440682	0.0730206	0.0319031	2.04076	0.0338111	0.474594	0.0166285	0.0361228	0.0160339	0.0670165	0.016726	0.0735265	0.0259135	0.239992	1
	0.00659236	0.000113052	0.00382945	0.00799976	0.001361	0.000446506	0.0126102	0.00612263	0.0164746	0.00341533	0.0120748	0.0199353	0.0117435	0.00687736	0.0505134	0.0958425	0.273852	2.71353	2.21414	0.414235	0.130319	0.0947935	0.0555726	0.0612489	0.0407161	0.0363416	0.0750235	0.618859	1
	1.99601e-05	1.63715e-07	3.32427e-06	2.15506e-06	3.86258e-07	1.26535e-07	7.18232e-06	4.50951e-06	3.46524e-06	1.86545e-06	0.000909511	9.1962e-06	5.95157e-06	0.000282006	0.000289279	0.000260032	7.47196e-05	0.0011015	0.000966652	0.0359014	0.000522795	0.000323528	0.00115811	0.000304296	0.00109846	0.000368198	0.00334509	0.00630997	1
	0.00554488	3.04478e-05	0.00569891	0.000582853	0.000136887	0.00012924	0.00517534	0.0031734	0.00270046	0.00233805	0.00596955	0.00031239	0.000244351	0.00340897	0.0413185	0.0554998	0.0240357	1.20545	0.0367985	0.297489	0.0225942	0.0289522	0.0140364	0.0406274	0.0123772	0.0693019	0.0235579	0.202747	1
	0.00178383	6.17138e-06	0.000353866	7.82233e-05	1.51205e-05	1.29718e-05	0.000604061	0.000679937	0.000159226	0.0002157	0.000704161	0.000108316	9.66522e-05	0.00385103	0.014206	0.00256039	0.00303322	0.14072	0.012681	0.103902	0.027326	0.428807	0.118961	0.0329915	0.0247211	0.0247223	0.119847	0.146357	1
	0.00582726	4.10456e-05	0.000511841	0.00227768	0.000318421	5.5197e-05	0.00256553	0.00162874	0.00155943	0.000847971	0.00870218	0.000969139	0.000617609	0.037355	0.065022	0.0445263	0.0673132	0.535598	0.115378	0.338977	0.216055	0.0583629	0.30724	0.0682366	0.0444442	0.0115165	0.062875	0.921579	1
	0.0027757	2.27459e-05	0.000176112	0.000389224	8.4759e-05	2.50463e-05	0.000859332	0.000627573	0.000218122	0.000544427	0.0281833	0.000116166	8.68594e-05	0.000394506	0.000359825	0.0236873	0.0160727	0.178216	0.0121232	0.725175	0.0367723	0.00890867	0.00369657	0.267126	0.00436719	0.000855887	0.00121545	0.0177339	1
	8.43711e-05	2.42968e-07	1.05619e-05	4.66683e-06	1.34986e-06	4.28513e-07	2.39653e-05	1.15007e-05	6.65556e-06	8.42164e-06	3.60994e-05	4.03738e-07	1.52648e-06	5.16331e-05	0.000627257	0.00021591	0.000255395	0.00318123	0.000116619	0.00166474	0.00313228	0.00111227	0.00824565	0.00118381	0.0150164	0.00166007	0.0146917	0.00505533	1
	4.31647e-05	1.28001e-07	4.25983e-06	5.08238e-06	3.13057e-06	7.16625e-07	5.54586e-05	2.70397e-05	5.50868e-05	4.83419e-06	5.8597e-05	6.98681e-06	5.0787e-06	3.69834e-05	4.58631e-05	0.000162773	0.000602642	0.00763709	0.000778633	0.00249058	0.000881709	4.68008e-05	0.000777725	0.000123181	0.000430411	0.00612207	0.0053047	0.0014026	1
	4.6294e-05	4.0745e-07	1.74788e-05	6.60447e-06	1.04998e-06	6.45671e-07	2.88867e-05	1.46972e-05	8.8631e-06	1.07121e-05	1.2009e-05	2.75567e-06	2.55278e-06	0.000119485	0.000586111	0.000511009	0.000208198	0.00460615	0.000341815	0.000540581	0.000364435	0.00067934	0.00113628	0.000880074	0.00116995	0.000194399	0.0265359	0.00416169	1
	0.00468647	3.01181e-05	0.00197422	0.002404	0.000115936	6.58674e-05	0.00213375	0.00118795	0.00141962	0.0010765	0.00286681	0.000194664	0.00019615	0.0109111	0.0689844	0.031179	0.0303162	0.454311	0.0251326	0.123393	0.249141	0.0936751	0.163378	0.0744225	0.0425201	0.0226304	0.0890685	0.467741	1
	0.00500043	6.00911e-05	0.000811799	0.000139658	1.18408e-05	3.40786e-06	0.0011715	0.00066401	0.000913836	0.000469996	0.00163435	0.000201099	0.000161931	0.00626379	0.0153665	0.071838	0.0229916	0.2666	0.0239803	0.0697251	0.0932275	0.0401598	0.0732406	0.0267634	0.0350176	0.019325	0.0460942	0.178163	1
2022Y	0.080291	0.000237296	0.0821953	0	0	9.0427e-05	0	0	0.00062579	0.00902924	0	0	0.000824698	3.72827e-07	0.10667	0.325524	0	0.632557	0	0	0	0	0	0.0108555	0	0.00054713	0	0.306024	1
	0.0482095	0.000553996	0.0259453	2.79381e-06	9.84801e-06	0.000656712	3.28116e-05	1.21531e-05	0.00479164	0.00806844	0.0010324	6.16999e-06	0.000805208	0.000146572	0.0606568	0.839786	0.00159611	2.9831	0.000609918	0.122967	8.93685e-05	0.00321193	0.00053397	0.0182168	0.00373374	0.00335391	0	0.206842	1
	0.000523876	0	0.0180426	0	0	0.000254996	8.24432e-11	2.92147e-11	0.00171317	0.00235209	0	0	3.10043e-07	2.75284e-05	0.0739424	0.000665983	0	0.205674	0	0	0	0.000679557	0	0.00730767	0.0150856	0.0100837	0	0.197408	1
	0	0	0	-0.0139979	-7.81506e-05	-1.61168e-05	-0.000173084	-0.000105983	-0.0326144	-0.000123277	0	-0.000332284	-0.000236919	-9.89852e-08	-2.62059e-06	0	-0.071917	-0.964729	-0.173424	0	0	0	0	-1.18058e-05	0	-0.000175826	-0.000243261	-0.000679195	1
	-0.000194467	-1.19693e-06	-0.000157852	-0.00888636	-0.000996268	-4.58455e-05	-0.000652344	-0.000234851	-0.00232371	-0.00050049	-0.00180811	-0.00270848	-0.00191982	-3.93312e-05	-0.000148381	-0.00144694	-0.194794	-1.13885	-0.272143	-0.0670935	-0.000300801	-2.1181e-07	-6.77265e-05	-0.00202843	-0.00176278	-0.00109297	-0.00162542	-0.0034026	1
	6.24087e-06	2.87669e-08	0.0347285	0.000530174	0.000255646	0.00095358	0.000301562	0.000128364	0.0113118	0.00556304	0.0172802	3.23542e-05	2.70378e-05	0.000159938	0.0889493	6.01531e-05	0.0349459	2.51829	0.00308124	0.701359	0.00181356	0.00268392	2.6779e-05	0.023229	0.0510519	0.0388062	0.00065514	0.278337	1
	0.00114103	1.45552e-06	0.00045084	0.000922183	0.00019289	3.50114e-05	0.0163034	0.00711067	0.00037682	0.000224194	0.00704404	0.000401681	0.000324566	0.00171946	0.0184997	0.00301246	0.0302819	1.01702	0.041476	0.35365	0.00221588	0.0674722	0.00232047	0.101652	0.0104443	0.000909166	0.00493698	0.101618	1
	0.00149955	1.23862e-05	0.00108236	0.00207553	0.000297513	7.03306e-05	0.024403	0.0159235	0.000842078	0.000637682	0.00812877	0.000919496	0.000709937	0.00287378	0.0134628	0.0162838	0.0467064	2.31592	0.0934172	0.350313	0.00698682	0.0528617	0.00375843	0.0787086	0.00954191	0.00199552	0.00633871	0.126613	1
	0.0117454	3.32308e-05	0.0140611	0.00654673	0.00110102	0.000677181	0.00627558	0.0126528	0.0764268	0.0221722	0.0236102	0.00124019	0.00123394	0.0512831	0.0970367	0.0422096	0.172731	6.48155	0.140591	0.909313	0.0413721	0.0149468	0.0456741	0.232546	0.07029	0.018777	0.0537367	1.46731	1
	0.00467204	5.95522e-06	0.0144146	0.00308803	0.00031059	0.000321437	0.000871476	0.00105251	0.00460642	0.0145832	0.00228598	6.91095e-06	0.000206754	0.00115195	0.0660794	0.0197567	0.0521802	1.44444	0.00751517	0.0954537	0.000264453	0.00604025	0.00211563	0.144017	0.0333302	0.758361	0.00821017	0.253163	1
	4.37283e-05	2.81412e-07	7.54272e-06	4.92351e-06	9.34478e-07	2.65462e-07	1.63773e-05	9.97024e-06	7.21507e-06	4.10732e-06	0.00187699	2.107e-05	1.58603e-05	0.00062286	0.000623171	0.00057276	0.000163969	0.00246263	0.00215281	0.0799134	0.00116673	0.000728346	0.00243433	0.000692804	0.00248786	0.000826243	0.0075228	0.0142229	1
	0.0116643	0.000125869	0.00569184	0.0152421	0.00301937	0.000749826	0.0235557	0.0107246	0.0251567	0.00566183	0.0193067	0.0396759	0.0306306	0.00910831	0.0616444	0.181143	0.506547	4.89893	3.97516	0.754243	0.237644	0.176865	0.0906195	0.101759	0.0619605	0.0590603	0.131385	0.667714	1
	0.0969483	0.000745657	0.0028789	0.00651875	0.00140516	0.000297994	0.0100532	0.00437828	0.00887759	0.00246558	0.00734199	0.0170137	0.0169333	0.00412971	0.0313998	0.531549	0.205568	2.43017	1.64713	0.337063	0.105012	0.0766767	0.0387183	0.0482971	0.0312151	0.0298958	0.0606382	0.369435	1
	0.00188093	1.12978e-05	0.00154802	0.000247463	7.20952e-05	3.80087e-05	0.00154145	0.000899403	0.000890279	0.000660771	0.00198299	0.000105855	0.000113784	0.0119333	0.0394625	0.0180327	0.0116922	0.354915	0.0124294	0.100549	0.196803	0.0759707	0.112585	0.0327086	0.0318645	0.0191439	0.0450842	0.399975	1
	0.00320367	7.18466e-06	0.0044017	0.00103608	0.000259309	0.00013176	0.00387165	0.00194484	0.00156263	0.00235346	0.00230018	0.000187148	0.000206509	0.0151276	0.14047	0.0103918	0.0413431	0.686259	0.0241226	0.102243	0.437492	0.201789	0.362876	0.169364	0.0512099	0.0135266	0.179236	0.726007	1
	0.0160538	0.000224087	0.0288189	1.37111e-06	4.79672e-06	0.000460845	1.61256e-05	5.99608e-06	0.00332734	0.00736216	0.000513718	3.01692e-06	0.000284565	7.21728e-05	0.0535393	0.41247	0.000787029	1.96898	0.00029928	0.0605434	4.39801e-05	0.0015788	0.000264678	0.0142083	0.00183276	0.00179584	0	0.154551	1
	-0.000205891	-1.16719e-06	-0.000168182	-0.000417943	-0.00103416	-3.72318e-05	-0.000800721	-0.000312846	-0.0224033	-0.000605055	-0.00187097	-0.00308782	-0.00225293	-4.20231e-05	-0.000158633	-0.00153611	-0.159613	-1.77821	-0.389185	-0.0714318	-0.000319907	-2.28125e-07	-7.06141e-05	-0.00217717	-0.00187702	-0.00126418	-0.00187009	-0.00324319	1
	0.00676031	3.24874e-05	0.00491907	0.00133906	0.000200171	0.000148785	0.0118964	0.00686585	0.00398868	0.00291464	0.00878896	0.00031734	0.000308788	0.00467775	0.0428185	0.0743607	0.0312562	2.03803	0.0341535	0.475772	0.0169306	0.0379688	0.0153217	0.069197	0.0171747	0.0747959	0.0263488	0.243966	1
	0.00631665	7.65304e-05	0.00383885	0.0081031	0.00152098	0.000415716	0.0126024	0.0058394	0.0143445	0.00333535	0.0107898	0.0205175	0.0151325	0.00662943	0.0472112	0.0948372	0.265233	2.65304	2.18907	0.41462	0.12891	0.0942447	0.0520166	0.0617389	0.0411149	0.0361233	0.0753772	0.614066	1
	1.96418e-05	1.11106e-07	3.43951e-06	2.25159e-06	4.37228e-07	1.16913e-07	7.48353e-06	4.49642e-06	3.16629e-06	1.84899e-06	0.000820223	9.64702e-06	7.68288e-06	0.000280775	0.000277821	0.000257883	7.37061e-05	0.00111596	0.000973946	0.0361452	0.000528312	0.000331033	0.00107309	0.000316373	0.00113361	0.000375012	0.00341759	0.00646767	1
	0.00555581	2.06832e-05	0.00603736	0.000607633	0.000154447	0.000122499	0.00525821	0.00309043	0.0024254	0.00235907	0.00535744	0.000326481	0.000303527	0.00340772	0.0401698	0.0570584	0.0235703	1.20402	0.0372082	0.297804	0.022976	0.0304901	0.0134006	0.0420345	0.0127426	0.0703411	0.0238965	0.207092	1
	0.00168776	4.16899e-06	0.000351936	7.86666e-05	1.63471e-05	1.15505e-05	0.000595595	0.000644822	0.000138073	0.000207813	0.000605443	0.000110241	0.000114474	0.00375138	0.0133901	0.00246723	0.0028233	0.137128	0.0124318	0.0984356	0.0265899	0.430121	0.11015	0.0327357	0.0244775	0.0241848	0.116605	0.144551	1
	0.0055737	2.778e-05	0.00050967	0.00229608	0.000352326	5.07702e-05	0.00252635	0.0015355	0.00136863	0.000829541	0.00759873	0.000986247	0.000786557	0.0356452	0.0619973	0.0435304	0.0644096	0.518995	0.112958	0.331048	0.212035	0.0584375	0.294774	0.0685855	0.0441261	0.0113403	0.0622986	0.908678	1
	0.00264714	1.53869e-05	0.000176862	0.000394812	9.37244e-05	2.306e-05	0.000854949	0.000599913	0.00019309	0.000534842	0.0248659	0.000118204	0.000105335	0.00039552	0.000331753	0.0230411	0.015361	0.173937	0.0118119	0.725066	0.0361143	0.00931275	0.00332919	0.267818	0.0043237	0.000828391	0.00117994	0.0177443	1
	8.21461e-05	1.64612e-07	1.07601e-05	4.81075e-06	1.51091e-06	3.89844e-07	2.44819e-05	1.12542e-05	6.02136e-06	8.34072e-06	3.17295e-05	4.26193e-07	1.72021e-06	5.0432e-05	0.000604506	0.000213769	0.000248175	0.00316662	0.000122403	0.00168064	0.00312933	0.00112846	0.00757274	0.0012144	0.0151603	0.00163713	0.0148072	0.00519564	1
	4.19241e-05	8.6623e-08	4.14207e-06	5.16362e-06	3.45024e-06	6.41184e-07	5.55143e-05	2.60394e-05	5.21487e-05	4.73619e-06	5.09409e-05	7.29626e-06	6.28339e-06	3.82199e-05	4.34302e-05	0.000152008	0.000574593	0.00764065	0.000783999	0.00248629	0.000867761	4.85305e-05	0.000709334	0.000124882	0.000428572	0.0060646	0.00519113	0.00145261	1
	4.51078e-05	2.76126e-07	1.77662e-05	6.83875e-06	1.17005e-06	5.89882e-07	2.88989e-05	1.41692e-05	7.99677e-06	1.05893e-05	1.06086e-05	2.92053e-06	3.22906e-06	0.000118327	0.000575107	0.000503945	0.000201299	0.00456688	0.000350903	0.000548214	0.00036642	0.000706871	0.00105314	0.000906554	0.00118319	0.000192883	0.026964	0.00426	1
	0.0046149	2.04469e-05	0.00206088	0.00248726	0.000131367	6.16462e-05	0.00217063	0.00115784	0.00124043	0.00107802	0.00254996	0.000204909	0.000239473	0.0110724	0.0674184	0.0316539	0.0299023	0.452228	0.0255056	0.123238	0.254253	0.0996583	0.155598	0.07615	0.0430525	0.0231678	0.0887449	0.481597	1
	0.00490546	4.07402e-05	0.000855495	0.000136317	1.33893e-05	3.22638e-06	0.00117974	0.000641869	0.000794069	0.000470032	0.00148329	0.000207753	0.000200197	0.00602066	0.0147421	0.0730882	0.022517	0.264097	0.0238696	0.0699147	0.0929555	0.0412452	0.0758376	0.0269216	0.0354034	0.0196089	0.0457606	0.177086	1
2023Y	0.0796346	0.000199978	0.082959	0	0	8.756e-05	0	0	0.000590636	0.00893431	0	0	0.000827668	3.70498e-07	0.10454	0.328127	0	0.625618	0	0	0	0	0	0.010932	0	0.000544575	0	0.305523	1
	0.0476435	0.000466215	0.0262205	2.79369e-06	1.01375e-05	0.000637001	3.26281e-05	1.18991e-05	0.00453177	0.00802799	0.000976101	6.25823e-06	0.000804638	0.000145419	0.0594789	0.841078	0.00156641	2.95254	0.00061026	0.121404	8.83979e-05	0.0031919	0.000513015	0.018301	0.00373064	0.00333933	0	0.206423	1
	0.000524851	0	0.0183976	0	0	0.000251633	8.3677e-11	2.92169e-11	0.00164938	0.00235943	0	0	3.34498e-07	2.7669e-05	0.0733605	0.000673555	0	0.207036	0	0	0	0.000684161	0	0.00742946	0.0152695	0.0102223	0	0.198856	1
	0	0	0	-0.0143676	-8.22549e-05	-1.61458e-05	-0.000172586	-0.000103984	-0.0312673	-0.000122089	0	-0.000335937	-0.000254746	-9.73764e-08	-2.54962e-06	0	-0.0728333	-0.964367	-0.176251	0	0	0	0	-1.17956e-05	0	-0.000173519	-0.000240433	-0.000687099	1
	-0.000191478	-1.00595e-06	-0.000157314	-0.00899124	-0.00103126	-4.49112e-05	-0.000655975	-0.000232371	-0.00220072	-0.000496389	-0.00172208	-0.00273414	-0.00206358	-3.94095e-05	-0.000146134	-0.00143192	-0.193006	-1.13445	-0.270901	-0.0673486	-0.000300215	-2.17182e-07	-6.48269e-05	-0.00203683	-0.00175415	-0.00107973	-0.00160822	-0.00340399	1
	6.34066e-06	2.43233e-08	0.0358693	0.000547782	0.00026911	0.00095419	0.000309851	0.000130371	0.011036	0.00566146	0.0169259	3.35482e-05	2.91626e-05	0.000167559	0.0892807	6.1215e-05	0.0355839	2.56192	0.00316152	0.719219	0.00185604	0.00273029	2.65699e-05	0.0238252	0.0521618	0.0397262	0.000668275	0.283144	1
	0.00113661	1.2256e-06	0.000454723	0.000936018	0.000200688	3.42852e-05	0.0164186	0.00705727	0.000365967	0.000223594	0.00681316	0.00040852	0.000348854	0.00171852	0.0183935	0.00301623	0.0302041	1.01967	0.0416362	0.355063	0.00222042	0.0682449	0.00226258	0.102884	0.0105431	0.000908684	0.00494646	0.102355	1
	0.001487	1.04208e-05	0.00108822	0.00210034	0.000308887	6.85582e-05	0.0244643	0.0157425	0.000806888	0.000632846	0.00782315	0.000932502	0.000762691	0.00286187	0.0133274	0.0162783	0.0464066	2.31324	0.093459	0.350997	0.00697238	0.0533577	0.00365667	0.0792989	0.00959133	0.0019861	0.00632268	0.126991	1
	0.0117694	2.80005e-05	0.0144925	0.00665764	0.00114642	0.000674055	0.00636241	0.0126469	0.0741116	0.0224388	0.0230745	0.00126819	0.00131768	0.0517878	0.0971103	0.04234	0.172509	6.54445	0.142212	0.923401	0.0416189	0.0152324	0.0461405	0.237853	0.0716184	0.0191329	0.0548861	1.49058	1
	0.00469671	5.02087e-06	0.0147141	0.00313555	0.000324202	0.000317594	0.000879366	0.00104805	0.00444664	0.0147044	0.00220172	7.06228e-06	0.000217095	0.00115336	0.0657298	0.0200024	0.0522832	1.45118	0.00761213	0.0956613	0.000267816	0.0061704	0.00206698	0.146476	0.0337986	0.767925	0.00827276	0.255382	1
	4.29268e-05	2.3652e-07	7.53819e-06	4.93729e-06	9.62754e-07	2.54554e-07	1.64075e-05	9.83425e-06	6.88916e-06	4.04261e-06	0.00178316	2.11587e-05	1.70209e-05	0.00061404	0.00060631	0.00056385	0.000161106	0.00244295	0.0021314	0.0790975	0.00115636	0.000725062	0.00233683	0.000693562	0.00248411	0.000821181	0.00748494	0.0141675	1
	0.011649	0.000106085	0.00576648	0.0154863	0.00315047	0.000742176	0.0238376	0.0106926	0.0242637	0.00569586	0.0188234	0.040502	0.0329703	0.00911934	0.0611264	0.182789	0.507706	4.92478	4.00677	0.763638	0.239775	0.178682	0.0898393	0.103224	0.0629889	0.0597417	0.133298	0.671746	1
	0.0889052	0.000623766	0.00304129	0.00689654	0.00150286	0.0003112	0.0106169	0.00459122	0.00913581	0.00259638	0.00760264	0.0180368	0.0181224	0.00434001	0.0328643	0.501905	0.216092	2.50687	1.7363	0.356037	0.110745	0.0809246	0.040466	0.0510667	0.0330228	0.0315516	0.0640896	0.381772	1
	0.00186251	9.49748e-06	0.00156037	0.000249176	7.44851e-05	3.68309e-05	0.00154636	0.000889342	0.000850689	0.000656269	0.00189912	0.000106713	0.000120821	0.0119929	0.0391764	0.0179278	0.0115349	0.353036	0.0123971	0.100191	0.198069	0.0777572	0.110711	0.0330778	0.0322676	0.0192626	0.0452904	0.404812	1
	0.00320033	6.05332e-06	0.00449526	0.00105417	0.000270714	0.000130028	0.00391554	0.00194081	0.00152088	0.00237591	0.00222392	0.000191108	0.000220038	0.0152675	0.139982	0.0104397	0.0414894	0.69061	0.0244153	0.102983	0.442687	0.206296	0.357676	0.17166	0.0517143	0.0136356	0.179578	0.735789	1
	0.0158601	0.000188462	0.028994	1.36618e-06	4.92465e-06	0.000445374	1.59765e-05	5.84761e-06	0.00313485	0.00730582	0.000483703	3.05041e-06	0.000284065	7.13393e-05	0.052292	0.411078	0.000769363	1.94396	0.00029839	0.0595458	4.33381e-05	0.00156317	0.000253245	0.014267	0.0018247	0.00178193	0	0.153643	1
	-0.00020441	-9.82147e-07	-0.000168905	-0.000416235	-0.0010754	-3.67302e-05	-0.000807967	-0.000310085	-0.0211762	-0.000603162	-0.00179836	-0.00313517	-0.00242367	-4.24157e-05	-0.000157473	-0.00153245	-0.15911	-1.77498	-0.390508	-0.0722329	-0.000321737	-2.35284e-07	-6.82043e-05	-0.00220196	-0.00188241	-0.0012566	-0.00186189	-0.00326901	1
	0.00675917	2.73448e-05	0.00500683	0.00135468	0.000207762	0.000145887	0.0119665	0.00680831	0.00381175	0.00291576	0.00846144	0.00032246	0.000329051	0.00466242	0.0424019	0.0748075	0.0310405	2.03712	0.0342677	0.476165	0.0170312	0.0385841	0.0150843	0.0699238	0.0173243	0.075219	0.0264938	0.245291	1
	0.00622474	6.43567e-05	0.00384198	0.00813755	0.00157431	0.000405453	0.0125999	0.005745	0.0136345	0.00330869	0.0103615	0.0207116	0.0162622	0.00654679	0.0461105	0.0945021	0.26236	2.63287	2.18071	0.414749	0.12844	0.0940618	0.0508312	0.0619023	0.0412478	0.0360506	0.075495	0.612468	1
	1.95357e-05	9.35697e-08	3.47792e-06	2.28376e-06	4.54219e-07	1.13706e-07	7.58394e-06	4.49205e-06	3.06664e-06	1.8435e-06	0.00079046	9.79729e-06	8.25998e-06	0.000280364	0.000274002	0.000257167	7.33683e-05	0.00112078	0.000976377	0.0362264	0.00053015	0.000333534	0.00104475	0.000320399	0.00114532	0.000377284	0.00344176	0.00652024	1
	0.00555946	1.74283e-05	0.00615017	0.000615892	0.0001603	0.000120253	0.00528583	0.00306277	0.00233372	0.00236608	0.00515341	0.000331178	0.000323253	0.0034073	0.039787	0.0575779	0.0234152	1.20354	0.0373447	0.297909	0.0231033	0.0310028	0.0131886	0.0425035	0.0128644	0.0706874	0.0240093	0.208541	1
	0.00165574	3.50152e-06	0.000351293	7.88144e-05	1.6756e-05	1.10767e-05	0.000592773	0.000633118	0.000131022	0.000205184	0.000572537	0.000110882	0.000120415	0.00371817	0.0131181	0.00243617	0.00275332	0.135931	0.0123488	0.0966134	0.0263446	0.430559	0.107213	0.0326504	0.0243963	0.0240056	0.115524	0.14395	1
	0.00548919	2.33581e-05	0.000508946	0.00230221	0.000363628	4.92946e-05	0.00251329	0.00150441	0.00130504	0.000823398	0.00723091	0.000991949	0.000842872	0.0350753	0.0609891	0.0431984	0.0634417	0.51346	0.112152	0.328404	0.210694	0.0584624	0.290618	0.0687017	0.04402	0.0112816	0.0621064	0.904378	1
	0.00260428	1.29339e-05	0.000177112	0.000396674	9.67129e-05	2.2398e-05	0.000853488	0.000590693	0.000184746	0.000531648	0.0237602	0.000118883	0.000111494	0.000395858	0.000322396	0.0228257	0.0151238	0.172511	0.0117081	0.725029	0.035895	0.00944744	0.00320673	0.268049	0.00430921	0.000819225	0.0011681	0.0177477	1
	8.14044e-05	1.38493e-07	1.08262e-05	4.85873e-06	1.5646e-06	3.76954e-07	2.4654e-05	1.1172e-05	5.80996e-06	8.31375e-06	3.02729e-05	4.33678e-07	1.78478e-06	5.00317e-05	0.000596922	0.000213056	0.000245768	0.00316175	0.000124331	0.00168594	0.00312834	0.00113386	0.00734843	0.0012246	0.0152083	0.00162949	0.0148457	0.00524241	1
	4.15106e-05	7.28302e-08	4.10282e-06	5.1907e-06	3.55679e-06	6.16037e-07	5.55328e-05	2.5706e-05	5.11694e-05	4.70353e-06	4.83888e-05	7.39941e-06	6.68495e-06	3.86321e-05	4.26193e-05	0.00014842	0.000565244	0.00764184	0.000785788	0.00248486	0.000863111	4.9107e-05	0.000686537	0.000125449	0.000427959	0.00604544	0.00515327	0.00146927	1
	4.47124e-05	2.32352e-07	1.78621e-05	6.91684e-06	1.21008e-06	5.71285e-07	2.8903e-05	1.39932e-05	7.708e-06	1.05483e-05	1.01417e-05	2.97548e-06	3.45449e-06	0.000117941	0.000571439	0.00050159	0.000198999	0.00455379	0.000353932	0.000550759	0.000367081	0.000716047	0.00102542	0.000915381	0.0011876	0.000192378	0.0271067	0.00429278	1
	0.00459104	1.72232e-05	0.00208976	0.00251502	0.00013651	6.02391e-05	0.00218293	0.0011478	0.0011807	0.00107853	0.00244435	0.000208324	0.000253914	0.0111262	0.0668963	0.0318122	0.0297644	0.451534	0.0256299	0.123186	0.255957	0.101653	0.153005	0.0767258	0.04323	0.023347	0.088637	0.486216	1
	0.00487381	3.42898e-05	0.000870061	0.000135203	1.39055e-05	3.16589e-06	0.00118248	0.000634489	0.000754147	0.000470044	0.00143293	0.000209971	0.000212953	0.00593962	0.014534	0.0735049	0.0223588	0.263262	0.0238327	0.0699779	0.0928649	0.041607	0.0767032	0.0269743	0.0355319	0.0197035	0.0456495	0.176728	1
2018	0.0291376	0.00065132	0.0037527	0.000825174	3.96665e-05	2.17886e-05	0.00632217	0.00402683	0.00701872	0.00259047	0.0115083	0.00099859	0.000259833	0.0385529	0.0950403	0.375361	0.134599	1.51115	0.134033	0.381253	0.518455	0.203447	0.36082	0.14493	0.186669	0.101841	0.25963	1
2019	0.0280469	0.000331486	0.00457134	0.000783114	6.69552e-05	1.90787e-05	0.00658013	0.00372145	0.00509435	0.0026389	0.00913023	0.00113114	0.000920873	0.035095	0.0860874	0.40373	0.128946	1.49611	0.134608	0.391542	0.523361	0.225816	0.412016	0.150317	0.196731	0.10859	0.258703	1
2020	0.0269562	1.16512e-05	0.00538998	0.000741055	9.42439e-05	1.63687e-05	0.00683808	0.00341607	0.00316997	0.00268732	0.00675211	0.00126369	0.00158191	0.0316371	0.0771345	0.432098	0.123292	1.48108	0.135184	0.401831	0.528266	0.248186	0.463212	0.155704	0.206792	0.115339	0.257775	1
2021Z	0.0280469	0.000331486	0.00457134	0.000783114	6.69552e-05	1.90787e-05	0.00658013	0.00372145	0.00509435	0.0026389	0.00913023	0.00113114	0.000920873	0.035095	0.0860874	0.40373	0.128946	1.49611	0.134608	0.391542	0.523361	0.225816	0.412016	0.150317	0.196731	0.10859	0.258703	1
2022Z	0.0276833	0.000224874	0.00484422	0.000769095	7.60514e-05	1.81753e-05	0.00666611	0.00361966	0.00445289	0.00265504	0.00833752	0.00117532	0.00114122	0.0339424	0.0831031	0.413186	0.127061	1.4911	0.1348	0.394972	0.524996	0.233273	0.429082	0.152112	0.200084	0.11084	0.258393	1
2023Z	0.0275621	0.000189337	0.00493518	0.000764421	7.90835e-05	1.78742e-05	0.00669477	0.00358573	0.00423907	0.00266042	0.00807328	0.00119005	0.00121467	0.0335582	0.0821084	0.416338	0.126433	1.48943	0.134864	0.396115	0.525541	0.235758	0.43477	0.152711	0.201202	0.11159	0.25829	1
Structure of value added 2018	0.780218	1.00186	0.51419	0.216007	0.408857	0.469453	0.521541	0.488983	0.185838	0.369998	0.656234	0.29383	0.348865	0.290717	0.70516	1.00678	0.327066	0.374589	0.308478	0.64821	0.458247	0.383945	0.464304	0.623351	0.741447	0.816701	0.828361	0.437325	0.515182
	0.0227757	-0.0767274	0.0984621	0.425776	0.263417	0.156117	0.0850162	0.111052	0.4393	0.153228	0.177037	0.132092	0.0871066	0.112769	0.0560361	-0.0599281	0.315121	0.174429	0.129376	0.142686	0.121329	0.0284003	0.0945769	0.044361	0.0031018	0.000857113	0.00453826	0.086943	0.104461
	0.0697488	0.0424447	0.107831	0.300821	0.107426	0.130405	0.116477	0.137348	0.129102	0.120803	0.0416246	0.425121	0.247039	0.186776	0.161963	0.0349653	0.164332	0.13622	0.408362	0.0423252	0.102716	0.281815	0.0470938	0.224647	0.195785	0.143125	0.155992	0.201549	0.145
	0.127258	0.0324219	0.279516	0.0573955	0.2203	0.244025	0.276965	0.262616	0.24576	0.355971	0.125105	0.148957	0.316989	0.409738	0.0768407	0.018184	0.193481	0.314762	0.153784	0.166779	0.317709	0.30584	0.394026	0.107641	0.0596664	0.039317	0.0111087	0.274183	0.235357
Structure of value added 2019	0.779753	1.01357	0.499832	0.237526	0.402788	0.45875	0.505529	0.47414	0.186233	0.359424	0.664629	0.287505	0.326718	0.309961	0.719789	1.01787	0.328193	0.364737	0.303884	0.650031	0.501665	0.422963	0.360883	0.634122	0.747976	0.820883	0.827631	0.456542	0.518096
	0.0231578	-0.0810589	0.0928373	0.393327	0.247794	0.138068	0.0784598	0.10036	0.404589	0.13637	0.159155	0.113443	0.0879165	0.115937	0.0535909	-0.0616766	0.290715	0.159379	0.110258	0.139428	0.110676	0.0288123	0.0967509	0.0458478	0.00238917	0.000714577	0.00425713	0.0869353	0.096297
	0.06718	0.0366795	0.108293	0.313111	0.111228	0.13589	0.11872	0.140805	0.134658	0.120769	0.0403748	0.436478	0.326145	0.191748	0.164693	0.0286734	0.163296	0.13812	0.417138	0.0404008	0.113473	0.282303	0.0451918	0.23356	0.20208	0.147151	0.159322	0.205017	0.146575
	0.12991	0.030809	0.299038	0.0560358	0.23819	0.267292	0.297291	0.284695	0.274519	0.383437	0.135841	0.162574	0.25922	0.382354	0.0619275	0.0151315	0.217795	0.337764	0.168719	0.17014	0.274186	0.265923	0.497175	0.08647	0.0475554	0.0312512	0.00878962	0.251506	0.239033
Structure of value added 2020	0.779287	1.02528	0.485473	0.259045	0.396718	0.448046	0.489517	0.459297	0.186628	0.34885	0.673025	0.281179	0.304571	0.329206	0.734418	1.02896	0.329321	0.354884	0.299291	0.651851	0.545082	0.46198	0.257462	0.644893	0.754504	0.825065	0.826902	0.475759	0.52101
	0.0235399	-0.0853905	0.0872125	0.360878	0.232171	0.120019	0.0719034	0.0896683	0.369879	0.119513	0.141273	0.0947949	0.0887263	0.119106	0.0511458	-0.063425	0.26631	0.14433	0.09114	0.136171	0.100024	0.0292243	0.0989248	0.0473345	0.00167654	0.00057204	0.00397599	0.0869276	0.0881329
	0.0646112	0.0309143	0.108754	0.325401	0.11503	0.141375	0.120963	0.144262	0.140215	0.120735	0.039125	0.447835	0.405252	0.196719	0.167422	0.0223814	0.16226	0.140021	0.425914	0.0384765	0.124231	0.28279	0.0432897	0.242473	0.208375	0.151178	0.162651	0.208484	0.148149
	0.132562	0.029196	0.31856	0.0546761	0.256081	0.290559	0.317617	0.306773	0.303279	0.410902	0.146577	0.176191	0.201451	0.354969	0.0470142	0.0120789	0.24211	0.360765	0.183655	0.173501	0.230663	0.226005	0.600324	0.0652986	0.0354444	0.0231854	0.00647056	0.228829	0.242709
Structure of value added 2021	0.779753	1.01357	0.499832	0.237526	0.402788	0.45875	0.505529	0.47414	0.186233	0.359424	0.664629	0.287505	0.326718	0.309961	0.719789	1.01787	0.328193	0.364737	0.303884	0.650031	0.501665	0.422963	0.360883	0.634122	0.747976	0.820883	0.827631	0.456542	0.518096
	0.0231578	-0.0810589	0.0928373	0.393327	0.247794	0.138068	0.0784598	0.10036	0.404589	0.13637	0.159155	0.113443	0.0879165	0.115937	0.0535909	-0.0616766	0.290715	0.159379	0.110258	0.139428	0.110676	0.0288123	0.0967509	0.0458478	0.00238917	0.000714577	0.00425713	0.0869353	0.096297
	0.06718	0.0366795	0.108293	0.313111	0.111228	0.13589	0.11872	0.140805	0.134658	0.120769	0.0403748	0.436478	0.326145	0.191748	0.164693	0.0286734	0.163296	0.13812	0.417138	0.0404008	0.113473	0.282303	0.0451918	0.23356	0.20208	0.147151	0.159322	0.205017	0.146575
	0.12991	0.030809	0.299038	0.0560358	0.23819	0.267292	0.297291	0.284695	0.274519	0.383437	0.135841	0.162574	0.25922	0.382354	0.0619275	0.0151315	0.217795	0.337764	0.168719	0.17014	0.274186	0.265923	0.497175	0.08647	0.0475554	0.0312512	0.00878962	0.251506	0.239033
Structure of value added 2022	0.779598	1.01747	0.495046	0.244699	0.400764	0.455182	0.500192	0.469192	0.186365	0.355899	0.667428	0.285396	0.319336	0.316376	0.724665	1.02157	0.328569	0.361452	0.302353	0.650638	0.516137	0.435968	0.326409	0.637713	0.750152	0.822277	0.827388	0.462948	0.519067
	0.0232851	-0.0825028	0.0909624	0.382511	0.242587	0.132052	0.0762743	0.0967961	0.393019	0.130751	0.153194	0.107227	0.0881864	0.116994	0.0527759	-0.0622594	0.28258	0.154363	0.103885	0.138342	0.107126	0.0289496	0.0974755	0.0463433	0.00215163	0.000667065	0.00416341	0.0869328	0.0935756
	0.0663238	0.0347578	0.108447	0.317208	0.112495	0.137719	0.119467	0.141958	0.13651	0.120758	0.0399582	0.440264	0.352514	0.193405	0.165603	0.026576	0.162951	0.138754	0.420064	0.0397594	0.117059	0.282465	0.0445578	0.236531	0.204178	0.148493	0.160432	0.206172	0.147099
	0.130794	0.0302713	0.305545	0.0555825	0.244154	0.275048	0.304066	0.292054	0.284106	0.392592	0.13942	0.167113	0.239964	0.373225	0.0569564	0.014114	0.2259	0.345431	0.173698	0.171261	0.259678	0.252617	0.531558	0.0794128	0.0435184	0.0285626	0.0080166	0.243947	0.240258
Structure of value added 2023	0.779546	1.01877	0.49345	0.24709	0.40009	0.453993	0.498413	0.467543	0.186409	0.354724	0.668361	0.284693	0.316875	0.318514	0.726291	1.0228	0.328694	0.360358	0.301843	0.65084	0.520961	0.440304	0.314918	0.638909	0.750877	0.822742	0.827307	0.465083	0.519391
	0.0233276	-0.0829841	0.0903374	0.378905	0.240851	0.130046	0.0755458	0.0956081	0.389162	0.128878	0.151208	0.105155	0.0882764	0.117346	0.0525042	-0.0624537	0.279868	0.152691	0.101761	0.137981	0.105942	0.0289954	0.0977171	0.0465085	0.00207245	0.000651227	0.00413218	0.0869319	0.0926685
	0.0660383	0.0341172	0.108498	0.318573	0.112918	0.138328	0.119717	0.142342	0.137128	0.120754	0.0398193	0.441526	0.361304	0.193957	0.165906	0.0258769	0.162836	0.138965	0.421039	0.0395456	0.118255	0.282519	0.0443464	0.237522	0.204878	0.148941	0.160802	0.206558	0.147274
	0.131088	0.0300921	0.307715	0.0554315	0.246141	0.277633	0.306325	0.294507	0.287301	0.395644	0.140613	0.168626	0.233545	0.370183	0.0552994	0.0137748	0.228602	0.347986	0.175357	0.171634	0.254842	0.248182	0.543019	0.0770605	0.0421728	0.0276664	0.00775893	0.241427	0.240666
	Consumption expenditure of rural residents	Consumption expenditure of urban residents	Government consumption expenditure	Gross fixed capital formation	Changes in inventories	Export	Import
Final-use structure 2018	0.00520318	0.007543	0.00561288	1.49084e-06	0.00304387	0.000355988	0.00118119
	0.000154323	7.26373e-05	2.74539e-05	0	0.000195397	1.26693e-05	7.06981e-05
	0.00651384	0.00542768	0	0	0.00118598	0.00155305	0.00147829
	0	0	0	0	0.0124255	0.000130243	0.016327
	3.80523e-06	5.90967e-07	0	0	8.73177e-06	6.27442e-06	0.000233314
	0.000221622	0.000167503	0	0	0.000160635	2.88712e-05	5.8667e-05
	0.000404182	0.000368903	0	0.00225129	0.0013623	0.00618501	0.00294767
	0.000276605	0.000207415	0	0.00129944	0.00197741	0.00367432	0.00337765
	0.00219071	0.00198292	0	0	0.00274962	0.00199573	0.00370857
	0.00155799	0.00133812	0	0	0.00109944	0.000698088	0.000925215
	0	0	0	0.0169972	0	0.000128091	8.48659e-05
	0.000127227	0.000145688	0	0	0	4.78244e-06	8.36966e-07
	1.17097e-05	1.50251e-05	0.000127775	0	5.23e-07	5.52416e-07	1.12555e-06
	0.00972102	0.00952294	0.000496116	0.00177321	0.00169066	0.00213652	0.00021582
	0.0162343	0.0330853	0.0221648	0	0	0.00882697	0.0191675
	0.122901	0.0603115	0	0.00453779	0.0943062	0.00633344	0.0337005
	0.00115764	0.000179786	0	0	0.0719154	0.00263061	0.162131
	0.330965	0.304088	0	0.226656	0.676507	0.77945	0.625133
	0.0184355	0.0287088	0	0	0.00887186	0.000561877	9.83327e-05
	0	0	0	0.604602	0	0.00497586	0.00329673
	0.0592014	0.0510763	0	0.0228342	0.0872218	0.0886143	0
	0.0341258	0.0323761	0	0.0479027	0	0.0118661	0.013631
	0.03662	0.0761964	0.0255279	0	0	0.00356876	0.00673477
	0.000936814	0.000983248	0.0687182	0.0407962	0	0.00433049	0.00836281
	0.0624325	0.0553316	0.152891	0	0	0	0
	0.0545681	0.0457657	0.16871	0	0	0.000228463	0.00163416
	0.000720421	0.00204619	0.472298	0	0	0.000661873	0.00175491
	0.235315	0.283059	0.0834258	0.0303491	0.0352776	0.0710414	0.093744
Final-use structure 2019	0.00517749	0.00736218	0.00522035	1.42465e-06	0.00119783	0.000407549	0.00115276
	7.8524e-05	3.6955e-05	1.39404e-05	0	0.00010158	6.48859e-06	3.60179e-05
	0.00761738	0.00639123	0	0	-0.00526173	0.00179334	0.00190786
	0	0	0	0	0.00652172	0.000121691	0.0169129
	5.66605e-06	9.28349e-07	0	0	1.21048e-05	1.09397e-05	0.000491846
	0.000183649	0.000141344	0	0	4.31662e-05	2.51527e-05	4.91968e-05
	0.000408182	0.000376008	0	0.00225508	0.00120566	0.00639141	0.00318132
	0.000245692	0.000187435	0	0.00115641	0.00276918	0.00338926	0.00318984
	0.00158238	0.00143599	0	0	-0.00142842	0.00138826	0.00269241
	0.00152564	0.00132565	0	0	-0.000761079	0.00071718	0.00105999
	0	0	0	0.0132827	0	9.10528e-05	6.23637e-05
	0.000143412	0.000161728	0	0	0	5.40917e-06	8.29599e-07
	0.000101536	0.000127717	0.000151971	0	5.1606e-05	3.65055e-06	5.34706e-06
	0.00882498	0.00916488	0.000535151	0.00126713	0.0014012	0.00200947	0.000133707
	0.0137742	0.0265106	0.0204514	0	0	0.00756148	0.0151188
	0.126066	0.0631213	0	0.00433921	0.347449	0.00777181	0.036041
	0.00103627	0.000166818	0	0	0.0381273	0.00249365	0.162573
	0.327502	0.302613	0	0.209995	0.472906	0.774797	0.637914
	0.0189071	0.0306826	0	0	0.0141384	0.000553036	8.62324e-05
	0	0	0	0.616481	0	0.00477062	0.00333294
	0.0611062	0.0530768	0	0.0214227	0.0892101	0.0918236	0
	0.0340409	0.0322281	0	0.0626777	0	0.0141131	0.0153153
	0.0442227	0.0807096	0.0257524	0	0	0.00361892	0.0066144
	0.000986205	0.0010794	0.0764957	0.0435569	0	0.00474024	0.0127108
	0.0625323	0.0580865	0.154118	0	0	0	0
	0.0532966	0.0442441	0.175558	0	0	0.000155996	0.00118443
	0.000687499	0.00198661	0.453883	0	0	0.000792353	0.0016341
	0.229947	0.278782	0.0878201	0.0235649	0.032316	0.0704472	0.0765981
Final-use structure 2020	0.0051518	0.00718136	0.00482782	1.35845e-06	-0.000648207	0.00045911	0.00112433
	2.72537e-06	1.27273e-06	4.26896e-07	0	7.76347e-06	3.07915e-07	1.3378e-06
	0.00872092	0.00735478	0	0	-0.0117094	0.00203363	0.00233743
	0	0	0	0	0.000617914	0.000113138	0.0174988
	7.52688e-06	1.26573e-06	0	0	1.54778e-05	1.56049e-05	0.000750378
	0.000145676	0.000115185	0	0	-7.43025e-05	2.14341e-05	3.97266e-05
	0.000412182	0.000383112	0	0.00225886	0.00104902	0.00659781	0.00341497
	0.000214779	0.000167456	0	0.00101337	0.00356096	0.0031042	0.00300202
	0.000974047	0.000889049	0	0	-0.00560647	0.000780801	0.00167624
	0.00149329	0.00131318	0	0	-0.0026216	0.000736271	0.00119476
	0	0	0	0.00956823	0	5.40148e-05	3.98615e-05
	0.000159597	0.000177769	0	0	0	6.03591e-06	8.22232e-07
	0.000191362	0.000240408	0.000176167	0	0.000102689	6.74868e-06	9.56857e-06
	0.00792895	0.00880683	0.000574185	0.00076105	0.00111174	0.00188243	5.15939e-05
	0.0113141	0.0199359	0.018738	0	0	0.006296	0.01107
	0.129232	0.0659311	0	0.00414062	0.600592	0.00921017	0.0383815
	0.0009149	0.000153851	0	0	0.00433914	0.00235669	0.163015
	0.324039	0.301139	0	0.193335	0.269306	0.770145	0.650696
	0.0193787	0.0326563	0	0	0.019405	0.000544195	7.4132e-05
	0	0	0	0.628359	0	0.00456539	0.00336914
	0.063011	0.0550772	0	0.0200111	0.0911983	0.0950329	0
	0.0339559	0.03208	0	0.0774528	0	0.0163602	0.0169997
	0.0518254	0.0852228	0.0259769	0	0	0.00366908	0.00649402
	0.0010356	0.00117556	0.0842733	0.0463177	0	0.00514999	0.0170588
	0.062632	0.0608414	0.155345	0	0	0	0
	0.0520252	0.0427225	0.182406	0	0	8.35299e-05	0.000734693
	0.000654576	0.00192703	0.435468	0	0	0.000922833	0.0015133
	0.224579	0.274505	0.0922143	0.0167807	0.0293543	0.069853	0.0594523
Final-use structure 2021	0.00517749	0.00736218	0.00522035	1.42465e-06	0.00119783	0.000407549	0.00115276
	7.8524e-05	3.6955e-05	1.39404e-05	0	0.00010158	6.48859e-06	3.60179e-05
	0.00761738	0.00639123	0	0	-0.00526173	0.00179334	0.00190786
	0	0	0	0	0.00652172	0.000121691	0.0169129
	5.66605e-06	9.28349e-07	0	0	1.21048e-05	1.09397e-05	0.000491846
	0.000183649	0.000141344	0	0	4.31662e-05	2.51527e-05	4.91968e-05
	0.000408182	0.000376008	0	0.00225508	0.00120566	0.00639141	0.00318132
	0.000245692	0.000187435	0	0.00115641	0.00276918	0.00338926	0.00318984
	0.00158238	0.00143599	0	0	-0.00142842	0.00138826	0.00269241
	0.00152564	0.00132565	0	0	-0.000761079	0.00071718	0.00105999
	0	0	0	0.0132827	0	9.10528e-05	6.23637e-05
	0.000143412	0.000161728	0	0	0	5.40917e-06	8.29599e-07
	0.000101536	0.000127717	0.000151971	0	5.1606e-05	3.65055e-06	5.34706e-06
	0.00882498	0.00916488	0.000535151	0.00126713	0.0014012	0.00200947	0.000133707
	0.0137742	0.0265106	0.0204514	0	0	0.00756148	0.0151188
	0.126066	0.0631213	0	0.00433921	0.347449	0.00777181	0.036041
	0.00103627	0.000166818	0	0	0.0381273	0.00249365	0.162573
	0.327502	0.302613	0	0.209995	0.472906	0.774797	0.637914
	0.0189071	0.0306826	0	0	0.0141384	0.000553036	8.62324e-05
	0	0	0	0.616481	0	0.00477062	0.00333294
	0.0611062	0.0530768	0	0.0214227	0.0892101	0.0918236	0
	0.0340409	0.0322281	0	0.0626777	0	0.0141131	0.0153153
	0.0442227	0.0807096	0.0257524	0	0	0.00361892	0.0066144
	0.000986205	0.0010794	0.0764957	0.0435569	0	0.00474024	0.0127108
	0.0625323	0.0580865	0.154118	0	0	0	0
	0.0532966	0.0442441	0.175558	0	0	0.000155996	0.00118443
	0.000687499	0.00198661	0.453883	0	0	0.000792353	0.0016341
	0.229947	0.278782	0.0878201	0.0235649	0.032316	0.0704472	0.0765981
Final-use structure 2022	0.00516892	0.0073019	0.00508951	1.40258e-06	0.000582486	0.000424736	0.00114328
	5.32578e-05	2.50609e-05	9.4359e-06	0	7.0308e-05	4.42837e-06	2.44579e-05
	0.00798523	0.00671241	0	0	-0.00741097	0.00187344	0.00205105
	0	0	0	0	0.00455378	0.00011884	0.0171082
	6.28633e-06	1.04081e-06	0	0	1.32291e-05	1.24948e-05	0.000578023
	0.000170992	0.000132624	0	0	4.00994e-06	2.39132e-05	4.60401e-05
	0.000409515	0.000378376	0	0.00225634	0.00115344	0.00646021	0.0032592
	0.000235388	0.000180776	0	0.00110873	0.00303311	0.00329424	0.00312723
	0.0013796	0.00125367	0	0	-0.00282111	0.00118578	0.00235369
	0.00151485	0.00132149	0	0	-0.00138125	0.000723544	0.00110491
	0	0	0	0.0120446	0	7.87068e-05	5.4863e-05
	0.000148807	0.000167075	0	0	0	5.61809e-06	8.27143e-07
	0.000131478	0.00016528	0.000160036	0	6.86337e-05	4.68326e-06	6.75423e-06
	0.00852631	0.00904553	0.000548162	0.00109844	0.00130472	0.00196713	0.000106336
	0.0129541	0.024319	0.0198803	0	0	0.00713966	0.0137692
	0.127121	0.0640579	0	0.00427301	0.43183	0.00825126	0.0368212
	0.000995813	0.000162496	0	0	0.0268646	0.002448	0.16272
	0.326348	0.302122	0	0.204442	0.40504	0.773246	0.642175
	0.0190643	0.0313405	0	0	0.015894	0.000550089	8.21989e-05
	0	0	0	0.62044	0	0.00470221	0.003345
	0.0617411	0.0537436	0	0.0209521	0.0898728	0.0928934	0
	0.0340126	0.0321787	0	0.0676028	0	0.0148621	0.0158768
	0.0467569	0.082214	0.0258272	0	0	0.00363564	0.00657427
	0.00100267	0.00111145	0.0790882	0.0444772	0	0.00487682	0.0141602
	0.0625655	0.0590048	0.154527	0	0	0	0
	0.0528728	0.0437369	0.177841	0	0	0.000131841	0.00103452
	0.000676525	0.00196675	0.447745	0	0	0.000835846	0.00159384
	0.228158	0.277357	0.0892848	0.0213035	0.0313288	0.0702491	0.0708829
Final-use structure 2023	0.00516607	0.00728181	0.00504589	1.39523e-06	0.000377371	0.000430465	0.00114012
	4.48357e-05	2.10962e-05	7.9344e-06	0	5.98839e-05	3.74162e-06	2.06045e-05
	0.00810784	0.00681947	0	0	-0.00812738	0.00190014	0.00209878
	0	0	0	0	0.0038978	0.000117889	0.0171733
	6.49309e-06	1.0783e-06	0	0	1.36039e-05	1.30131e-05	0.000606749
	0.000166772	0.000129718	0	0	-9.04213e-06	2.35e-05	4.49878e-05
	0.00040996	0.000379165	0	0.00225676	0.00113604	0.00648314	0.00328517
	0.000231953	0.000178556	0	0.00109284	0.00312108	0.00326257	0.00310636
	0.00131201	0.0011929	0	0	-0.00328533	0.00111828	0.00224078
	0.00151126	0.00132011	0	0	-0.00158798	0.000725665	0.00111988
	0	0	0	0.0116318	0	7.45914e-05	5.23627e-05
	0.000150606	0.000168857	0	0	0	5.68772e-06	8.26325e-07
	0.000141458	0.000177802	0.000162725	0	7.43096e-05	5.0275e-06	7.22328e-06
	0.00842675	0.00900575	0.000552499	0.00104221	0.00127255	0.00195301	9.72121e-05
	0.0126808	0.0235885	0.0196899	0	0	0.00699905	0.0133193
	0.127473	0.0643701	0	0.00425095	0.459957	0.00841108	0.0370812
	0.000982328	0.000161055	0	0	0.0231103	0.00243278	0.162769
	0.325963	0.301958	0	0.202591	0.382417	0.772729	0.643595
	0.0191167	0.0315598	0	0	0.0164791	0.000549107	8.08545e-05
	0	0	0	0.62176	0	0.00467941	0.00334902
	0.0619528	0.0539659	0	0.0207953	0.0900937	0.0932499	0
	0.0340031	0.0321623	0	0.0692444	0	0.0151118	0.0160639
	0.0476017	0.0827155	0.0258522	0	0	0.00364122	0.0065609
	0.00100816	0.00112214	0.0799524	0.0447839	0	0.00492235	0.0146433
	0.0625766	0.0593109	0.154663	0	0	0	0
	0.0527315	0.0435678	0.178602	0	0	0.000123789	0.000984546
	0.000672867	0.00196013	0.445699	0	0	0.000850344	0.00158041
	0.227561	0.276881	0.089773	0.0205497	0.0309997	0.0701831	0.0689778

## Sheet: 2021 mtt inverse transformation
2021GDP	11492370000
Y	0.0822604	0.000349252	0.0799042	0	0	9.90279e-05	0	0	0.00073125	0.00931406	0	0	0.000815788	3.79814e-07	0.113062	0.317714	0	0.653376	0	0	0	0	0	0.010626	0	0.000554793	0	0.307528	1		2.57633
	0.0499073	0.000817341	0.0251195	2.7942e-06	8.97968e-06	0.000715846	3.33621e-05	1.29151e-05	0.00557125	0.0081898	0.0012013	5.90525e-06	0.000806917	0.000150029	0.0641907	0.835909	0.00168521	3.07479	0.00060889	0.127658	9.22803e-05	0.00327202	0.000596835	0.017964	0.00374305	0.00339763	0	0.2081	1		5.43455
	0.000520952	0	0.0169776	0	0	0.000265085	7.87418e-11	2.9208e-11	0.00190455	0.00233008	0	0	2.36677e-07	2.71064e-05	0.0756879	0.000643269	0	0.201586	0	0	0	0.000665744	0	0.00694231	0.0145338	0.00966788	0	0.193065	1		1.52482
	0	0	0	-0.0128889	-6.58375e-05	-1.60297e-05	-0.00017458	-0.000111978	-0.0366556	-0.000126839	0	-0.000321325	-0.000183439	-1.03812e-07	-2.83351e-06	0	-0.0691679	-0.965816	-0.164943	0	0	0	0	-1.18365e-05	0	-0.000182746	-0.000251745	-0.000655483	1		-0.251576
	-0.000203432	-1.76988e-06	-0.000159466	-0.00857172	-0.000891289	-4.86485e-05	-0.000641451	-0.000242291	-0.00269268	-0.000512793	-0.0020662	-0.00263147	-0.00148855	-3.90962e-05	-0.000155121	-0.001492	-0.200156	-1.15203	-0.275868	-0.0663285	-0.000302558	-1.95693e-07	-7.64251e-05	-0.00200322	-0.00178868	-0.0011327	-0.00167702	-0.00339844	1		-0.726599
	5.94151e-06	4.20979e-08	0.0313061	0.00047735	0.000215256	0.00095175	0.000276693	0.000122342	0.012139	0.00526777	0.0183429	2.87721e-05	2.06634e-05	0.000137075	0.0879549	5.69675e-05	0.0330321	2.38737	0.00284039	0.647779	0.00168612	0.00254481	2.74065e-05	0.0214403	0.0477224	0.0360464	0.000615734	0.263917	1		4.60233
	0.00115427	2.14527e-06	0.000439192	0.000880677	0.000169494	3.71899e-05	0.0159577	0.00727084	0.000409377	0.000225995	0.0077367	0.000381164	0.000251703	0.0017223	0.0188182	0.00300116	0.0305153	1.00907	0.0409954	0.34941	0.00220228	0.065154	0.00249414	0.0979584	0.0101477	0.00091061	0.00490855	0.0994067	1		2.77164
	0.00153721	1.82826e-05	0.00106479	0.00200108	0.000263389	7.56481e-05	0.0242193	0.0164666	0.000947647	0.00065219	0.00904564	0.00088048	0.000551674	0.00290952	0.013869	0.0163004	0.0476058	2.32396	0.0932921	0.348261	0.00703015	0.0513737	0.00406373	0.0769378	0.00939365	0.00202377	0.00638678	0.125479	1		4.18661
	0.0116734	4.89219e-05	0.0127671	0.00621401	0.000964812	0.000686561	0.00601507	0.0126705	0.0833721	0.0213726	0.0252172	0.00115619	0.00098273	0.0497688	0.0968158	0.0418185	0.173398	6.29284	0.135727	0.86705	0.0406316	0.01409	0.0442749	0.216624	0.0663048	0.0177096	0.0502886	1.39751	1		10.688
	0.00459802	8.75829e-06	0.013516	0.00294545	0.000269756	0.000332964	0.000847803	0.0010659	0.00508577	0.0142197	0.00253877	6.45694e-06	0.000175731	0.00114771	0.0671283	0.0190197	0.0518712	1.42422	0.00722429	0.0948308	0.000254361	0.0056498	0.00226159	0.136642	0.0319248	0.729669	0.00802241	0.246507	1		3.87198
	4.61326e-05	4.16089e-07	7.55631e-06	4.88216e-06	8.4965e-07	2.98188e-07	1.62865e-05	1.03782e-05	8.19278e-06	4.30148e-06	0.00215849	2.08041e-05	1.23783e-05	0.000649321	0.000673754	0.00059949	0.00017256	0.00252168	0.00221704	0.0823611	0.00119786	0.0007382	0.00272685	0.000690532	0.00249909	0.000841428	0.00763639	0.014389	1		1.12221
	0.0117103	0.000185218	0.00546793	0.0145097	0.00262607	0.000772774	0.0227097	0.0108203	0.0278357	0.00555974	0.0207569	0.0371975	0.0236116	0.00907522	0.0631984	0.176208	0.503071	4.82137	3.88033	0.726058	0.231252	0.171412	0.0929601	0.0973632	0.0588755	0.0570161	0.125645	0.655618	1		12.8532
	0.121077	0.00111133	0.00239172	0.00538538	0.00111206	0.000258375	0.00836208	0.00373946	0.00810294	0.00207318	0.00656001	0.0139444	0.0133661	0.00349881	0.0270062	0.620481	0.173996	2.20007	1.37964	0.28014	0.0878129	0.0639332	0.0334752	0.0399883	0.0257919	0.0249286	0.0502838	0.332425	1		6.53095
	0.0019362	1.66988e-05	0.00151095	0.000242326	6.49252e-05	4.15424e-05	0.00152671	0.000929588	0.00100905	0.000674276	0.00223462	0.000103284	9.26737e-05	0.0117545	0.0403209	0.0183474	0.0121641	0.360551	0.0125264	0.101621	0.193007	0.0706112	0.118207	0.0316008	0.0306551	0.0187878	0.0444653	0.385463	1		2.46047
	0.00321368	1.05787e-05	0.00412103	0.000981809	0.000225094	0.000136954	0.00373999	0.00195692	0.00168786	0.00228611	0.00252896	0.000175268	0.000165922	0.0147079	0.141934	0.0102479	0.0409044	0.673207	0.0232446	0.100022	0.421909	0.188269	0.378478	0.162477	0.0496967	0.0131998	0.178209	0.696659	1		4.1144
	0.0166348	0.000330959	0.0282937	1.38589e-06	4.41295e-06	0.000507258	1.65729e-05	6.44149e-06	0.00390482	0.00753117	0.000603762	2.91646e-06	0.000286064	7.46732e-05	0.0572812	0.416645	0.000840025	2.04407	0.000301951	0.0635364	4.59063e-05	0.00162569	0.000298975	0.0140322	0.00185693	0.00183756	0	0.157276	1		3.81784
	-0.000210332	-1.72231e-06	-0.000166012	-0.000423065	-0.000910426	-3.87368e-05	-0.000778983	-0.000321129	-0.0260844	-0.000610732	-0.0020888	-0.00294577	-0.00174073	-4.08453e-05	-0.000162115	-0.00154709	-0.161121	-1.78792	-0.385215	-0.0690284	-0.000314418	-2.06647e-07	-7.78434e-05	-0.00210278	-0.00186084	-0.00128692	-0.00189468	-0.00316574	1		-1.45206
	0.00676373	4.79153e-05	0.00465581	0.00129219	0.000177399	0.000157479	0.0116862	0.00703846	0.00451946	0.00291128	0.0097715	0.000301978	0.000247997	0.00472376	0.0440682	0.0730206	0.0319031	2.04076	0.0338111	0.474594	0.0166285	0.0361228	0.0160339	0.0670165	0.016726	0.0735265	0.0259135	0.239992	1		4.24441
	0.00659236	0.000113052	0.00382945	0.00799976	0.001361	0.000446506	0.0126102	0.00612263	0.0164746	0.00341533	0.0120748	0.0199353	0.0117435	0.00687736	0.0505134	0.0958425	0.273852	2.71353	2.21414	0.414235	0.130319	0.0947935	0.0555726	0.0612489	0.0407161	0.0363416	0.0750235	0.618859	1		7.98459
	1.99601e-05	1.63715e-07	3.32427e-06	2.15506e-06	3.86258e-07	1.26535e-07	7.18232e-06	4.50951e-06	3.46524e-06	1.86545e-06	0.000909511	9.1962e-06	5.95157e-06	0.000282006	0.000289279	0.000260032	7.47196e-05	0.0011015	0.000966652	0.0359014	0.000522795	0.000323528	0.00115811	0.000304296	0.00109846	0.000368198	0.00334509	0.00630997	1		1.05327
	0.00554488	3.04478e-05	0.00569891	0.000582853	0.000136887	0.00012924	0.00517534	0.0031734	0.00270046	0.00233805	0.00596955	0.00031239	0.000244351	0.00340897	0.0413185	0.0554998	0.0240357	1.20545	0.0367985	0.297489	0.0225942	0.0289522	0.0140364	0.0406274	0.0123772	0.0693019	0.0235579	0.202747	1		3.11023
	0.00178383	6.17138e-06	0.000353866	7.82233e-05	1.51205e-05	1.29718e-05	0.000604061	0.000679937	0.000159226	0.0002157	0.000704161	0.000108316	9.66522e-05	0.00385103	0.014206	0.00256039	0.00303322	0.14072	0.012681	0.103902	0.027326	0.428807	0.118961	0.0329915	0.0247211	0.0247223	0.119847	0.146357	1		2.2095
	0.00582726	4.10456e-05	0.000511841	0.00227768	0.000318421	5.5197e-05	0.00256553	0.00162874	0.00155943	0.000847971	0.00870218	0.000969139	0.000617609	0.037355	0.065022	0.0445263	0.0673132	0.535598	0.115378	0.338977	0.216055	0.0583629	0.30724	0.0682366	0.0444442	0.0115165	0.062875	0.921579	1		3.9204
	0.0027757	2.27459e-05	0.000176112	0.000389224	8.4759e-05	2.50463e-05	0.000859332	0.000627573	0.000218122	0.000544427	0.0281833	0.000116166	8.68594e-05	0.000394506	0.000359825	0.0236873	0.0160727	0.178216	0.0121232	0.725175	0.0367723	0.00890867	0.00369657	0.267126	0.00436719	0.000855887	0.00121545	0.0177339	1		2.33081
	8.43711e-05	2.42968e-07	1.05619e-05	4.66683e-06	1.34986e-06	4.28513e-07	2.39653e-05	1.15007e-05	6.65556e-06	8.42164e-06	3.60994e-05	4.03738e-07	1.52648e-06	5.16331e-05	0.000627257	0.00021591	0.000255395	0.00318123	0.000116619	0.00166474	0.00313228	0.00111227	0.00824565	0.00118381	0.0150164	0.00166007	0.0146917	0.00505533	1		1.0564
	4.31647e-05	1.28001e-07	4.25983e-06	5.08238e-06	3.13057e-06	7.16625e-07	5.54586e-05	2.70397e-05	5.50868e-05	4.83419e-06	5.8597e-05	6.98681e-06	5.0787e-06	3.69834e-05	4.58631e-05	0.000162773	0.000602642	0.00763709	0.000778633	0.00249058	0.000881709	4.68008e-05	0.000777725	0.000123181	0.000430411	0.00612207	0.0053047	0.0014026	1		1.02711
	4.6294e-05	4.0745e-07	1.74788e-05	6.60447e-06	1.04998e-06	6.45671e-07	2.88867e-05	1.46972e-05	8.8631e-06	1.07121e-05	1.2009e-05	2.75567e-06	2.55278e-06	0.000119485	0.000586111	0.000511009	0.000208198	0.00460615	0.000341815	0.000540581	0.000364435	0.00067934	0.00113628	0.000880074	0.00116995	0.000194399	0.0265359	0.00416169	1		1.04219
	0.00468647	3.01181e-05	0.00197422	0.002404	0.000115936	6.58674e-05	0.00213375	0.00118795	0.00141962	0.0010765	0.00286681	0.000194664	0.00019615	0.0109111	0.0689844	0.031179	0.0303162	0.454311	0.0251326	0.123393	0.249141	0.0936751	0.163378	0.0744225	0.0425201	0.0226304	0.0890685	0.467741	1		2.96516
	0.00500043	6.00911e-05	0.000811799	0.000139658	1.18408e-05	3.40786e-06	0.0011715	0.00066401	0.000913836	0.000469996	0.00163435	0.000201099	0.000161931	0.00626379	0.0153665	0.071838	0.0229916	0.2666	0.0239803	0.0697251	0.0932275	0.0401598	0.0732406	0.0267634	0.0350176	0.019325	0.0460942	0.178163	1
Z	0.0280469	0.000331486	0.00457134	0.000783114	6.69552e-05	1.90787e-05	0.00658013	0.00372145	0.00509435	0.0026389	0.00913023	0.00113114	0.000920873	0.035095	0.0860874	0.40373	0.128946	1.49611	0.134608	0.391542	0.523361	0.225816	0.412016	0.150317	0.196731	0.10859	0.258703	1
	5.61469
	Y(n+1)j																											y(n+1)n
Z transform into Y(n+1)j	0.00499526	5.9039e-05	0.000814174	0.000139476	1.1925e-05	3.39799e-06	0.00117195	0.000662806	0.000907325	0.000469998	0.00162613	0.00020146	0.000164011	0.00625057	0.0153325	0.071906	0.0229658	0.266464	0.0239743	0.0697354	0.0932127	0.0402188	0.0733818	0.026772	0.0350386	0.0193404	0.046076	0.178104
																													X(n+1)j transpose
Total value added	5.74074e+07	678498	9.35679e+06	1.60291e+06	137046	39050.9	1.34685e+07	7.61721e+06	1.04273e+07	5.4014e+06	1.86881e+07	2.31526e+06	1.88488e+06	7.18338e+07	1.76207e+08	8.2637e+08	2.63931e+08	3.0623e+09	2.75522e+08	8.01425e+08	1.07124e+09	4.6221e+08	8.43331e+08	3.07674e+08	4.02676e+08	2.22267e+08	5.29523e+08	2.04684e+09	5.74074e+07	11492370000
diag	2.57633																												678498
		5.43455																											9.35679e+06
			1.52482																										1.60291e+06
				-0.251576																									137046
					-0.726599																								39050.9
						4.60233																							1.34685e+07
							2.77164																						7.61721e+06
								4.18661																					1.04273e+07
									10.688																				5.4014e+06
										3.87198																			1.86881e+07
											1.12221																		2.31526e+06
												12.8532																	1.88488e+06
													6.53095																7.18338e+07
														2.46047															1.76207e+08
															4.1144														8.2637e+08
																3.81784													2.63931e+08
																	-1.45206												3.0623e+09
																		4.24441											2.75522e+08
																			7.98459										8.01425e+08
																				1.05327									1.07124e+09
																					3.11023								4.6221e+08
																						2.2095							8.43331e+08
																							3.9204						3.07674e+08
																								2.33081					4.02676e+08
																									1.0564				2.22267e+08
																										1.02711			5.29523e+08
																											1.04219		2.04684e+09
																												2.96516
Y transpose	0.0822604	0.0499073	0.000520952	0	-0.000203432	5.94151e-06	0.00115427	0.00153721	0.0116734	0.00459802	4.61326e-05	0.0117103	0.121077	0.0019362	0.00321368	0.0166348	-0.000210332	0.00676373	0.00659236	1.99601e-05	0.00554488	0.00178383	0.00582726	0.0027757	8.43711e-05	4.31647e-05	4.6294e-05	0.00468647
	0.000349252	0.000817341	0	0	-1.76988e-06	4.20979e-08	2.14527e-06	1.82826e-05	4.89219e-05	8.75829e-06	4.16089e-07	0.000185218	0.00111133	1.66988e-05	1.05787e-05	0.000330959	-1.72231e-06	4.79153e-05	0.000113052	1.63715e-07	3.04478e-05	6.17138e-06	4.10456e-05	2.27459e-05	2.42968e-07	1.28001e-07	4.0745e-07	3.01181e-05
	0.0799042	0.0251195	0.0169776	0	-0.000159466	0.0313061	0.000439192	0.00106479	0.0127671	0.013516	7.55631e-06	0.00546793	0.00239172	0.00151095	0.00412103	0.0282937	-0.000166012	0.00465581	0.00382945	3.32427e-06	0.00569891	0.000353866	0.000511841	0.000176112	1.05619e-05	4.25983e-06	1.74788e-05	0.00197422
	0	2.7942e-06	0	-0.0128889	-0.00857172	0.00047735	0.000880677	0.00200108	0.00621401	0.00294545	4.88216e-06	0.0145097	0.00538538	0.000242326	0.000981809	1.38589e-06	-0.000423065	0.00129219	0.00799976	2.15506e-06	0.000582853	7.82233e-05	0.00227768	0.000389224	4.66683e-06	5.08238e-06	6.60447e-06	0.002404
	0	8.97968e-06	0	-6.58375e-05	-0.000891289	0.000215256	0.000169494	0.000263389	0.000964812	0.000269756	8.4965e-07	0.00262607	0.00111206	6.49252e-05	0.000225094	4.41295e-06	-0.000910426	0.000177399	0.001361	3.86258e-07	0.000136887	1.51205e-05	0.000318421	8.4759e-05	1.34986e-06	3.13057e-06	1.04998e-06	0.000115936
	9.90279e-05	0.000715846	0.000265085	-1.60297e-05	-4.86485e-05	0.00095175	3.71899e-05	7.56481e-05	0.000686561	0.000332964	2.98188e-07	0.000772774	0.000258375	4.15424e-05	0.000136954	0.000507258	-3.87368e-05	0.000157479	0.000446506	1.26535e-07	0.00012924	1.29718e-05	5.5197e-05	2.50463e-05	4.28513e-07	7.16625e-07	6.45671e-07	6.58674e-05
	0	3.33621e-05	7.87418e-11	-0.00017458	-0.000641451	0.000276693	0.0159577	0.0242193	0.00601507	0.000847803	1.62865e-05	0.0227097	0.00836208	0.00152671	0.00373999	1.65729e-05	-0.000778983	0.0116862	0.0126102	7.18232e-06	0.00517534	0.000604061	0.00256553	0.000859332	2.39653e-05	5.54586e-05	2.88867e-05	0.00213375
	0	1.29151e-05	2.9208e-11	-0.000111978	-0.000242291	0.000122342	0.00727084	0.0164666	0.0126705	0.0010659	1.03782e-05	0.0108203	0.00373946	0.000929588	0.00195692	6.44149e-06	-0.000321129	0.00703846	0.00612263	4.50951e-06	0.0031734	0.000679937	0.00162874	0.000627573	1.15007e-05	2.70397e-05	1.46972e-05	0.00118795
	0.00073125	0.00557125	0.00190455	-0.0366556	-0.00269268	0.012139	0.000409377	0.000947647	0.0833721	0.00508577	8.19278e-06	0.0278357	0.00810294	0.00100905	0.00168786	0.00390482	-0.0260844	0.00451946	0.0164746	3.46524e-06	0.00270046	0.000159226	0.00155943	0.000218122	6.65556e-06	5.50868e-05	8.8631e-06	0.00141962
	0.00931406	0.0081898	0.00233008	-0.000126839	-0.000512793	0.00526777	0.000225995	0.00065219	0.0213726	0.0142197	4.30148e-06	0.00555974	0.00207318	0.000674276	0.00228611	0.00753117	-0.000610732	0.00291128	0.00341533	1.86545e-06	0.00233805	0.0002157	0.000847971	0.000544427	8.42164e-06	4.83419e-06	1.07121e-05	0.0010765
	0	0.0012013	0	0	-0.0020662	0.0183429	0.0077367	0.00904564	0.0252172	0.00253877	0.00215849	0.0207569	0.00656001	0.00223462	0.00252896	0.000603762	-0.0020888	0.0097715	0.0120748	0.000909511	0.00596955	0.000704161	0.00870218	0.0281833	3.60994e-05	5.8597e-05	1.2009e-05	0.00286681
	0	5.90525e-06	0	-0.000321325	-0.00263147	2.87721e-05	0.000381164	0.00088048	0.00115619	6.45694e-06	2.08041e-05	0.0371975	0.0139444	0.000103284	0.000175268	2.91646e-06	-0.00294577	0.000301978	0.0199353	9.1962e-06	0.00031239	0.000108316	0.000969139	0.000116166	4.03738e-07	6.98681e-06	2.75567e-06	0.000194664
	0.000815788	0.000806917	2.36677e-07	-0.000183439	-0.00148855	2.06634e-05	0.000251703	0.000551674	0.00098273	0.000175731	1.23783e-05	0.0236116	0.0133661	9.26737e-05	0.000165922	0.000286064	-0.00174073	0.000247997	0.0117435	5.95157e-06	0.000244351	9.66522e-05	0.000617609	8.68594e-05	1.52648e-06	5.0787e-06	2.55278e-06	0.00019615
	3.79814e-07	0.000150029	2.71064e-05	-1.03812e-07	-3.90962e-05	0.000137075	0.0017223	0.00290952	0.0497688	0.00114771	0.000649321	0.00907522	0.00349881	0.0117545	0.0147079	7.46732e-05	-4.08453e-05	0.00472376	0.00687736	0.000282006	0.00340897	0.00385103	0.037355	0.000394506	5.16331e-05	3.69834e-05	0.000119485	0.0109111
	0.113062	0.0641907	0.0756879	-2.83351e-06	-0.000155121	0.0879549	0.0188182	0.013869	0.0968158	0.0671283	0.000673754	0.0631984	0.0270062	0.0403209	0.141934	0.0572812	-0.000162115	0.0440682	0.0505134	0.000289279	0.0413185	0.014206	0.065022	0.000359825	0.000627257	4.58631e-05	0.000586111	0.0689844
	0.317714	0.835909	0.000643269	0	-0.001492	5.69675e-05	0.00300116	0.0163004	0.0418185	0.0190197	0.00059949	0.176208	0.620481	0.0183474	0.0102479	0.416645	-0.00154709	0.0730206	0.0958425	0.000260032	0.0554998	0.00256039	0.0445263	0.0236873	0.00021591	0.000162773	0.000511009	0.031179
	0	0.00168521	0	-0.0691679	-0.200156	0.0330321	0.0305153	0.0476058	0.173398	0.0518712	0.00017256	0.503071	0.173996	0.0121641	0.0409044	0.000840025	-0.161121	0.0319031	0.273852	7.47196e-05	0.0240357	0.00303322	0.0673132	0.0160727	0.000255395	0.000602642	0.000208198	0.0303162
	0.653376	3.07479	0.201586	-0.965816	-1.15203	2.38737	1.00907	2.32396	6.29284	1.42422	0.00252168	4.82137	2.20007	0.360551	0.673207	2.04407	-1.78792	2.04076	2.71353	0.0011015	1.20545	0.14072	0.535598	0.178216	0.00318123	0.00763709	0.00460615	0.454311
	0	0.00060889	0	-0.164943	-0.275868	0.00284039	0.0409954	0.0932921	0.135727	0.00722429	0.00221704	3.88033	1.37964	0.0125264	0.0232446	0.000301951	-0.385215	0.0338111	2.21414	0.000966652	0.0367985	0.012681	0.115378	0.0121232	0.000116619	0.000778633	0.000341815	0.0251326
	0	0.127658	0	0	-0.0663285	0.647779	0.34941	0.348261	0.86705	0.0948308	0.0823611	0.726058	0.28014	0.101621	0.100022	0.0635364	-0.0690284	0.474594	0.414235	0.0359014	0.297489	0.103902	0.338977	0.725175	0.00166474	0.00249058	0.000540581	0.123393
	0	9.22803e-05	0	0	-0.000302558	0.00168612	0.00220228	0.00703015	0.0406316	0.000254361	0.00119786	0.231252	0.0878129	0.193007	0.421909	4.59063e-05	-0.000314418	0.0166285	0.130319	0.000522795	0.0225942	0.027326	0.216055	0.0367723	0.00313228	0.000881709	0.000364435	0.249141
	0	0.00327202	0.000665744	0	-1.95693e-07	0.00254481	0.065154	0.0513737	0.01409	0.0056498	0.0007382	0.171412	0.0639332	0.0706112	0.188269	0.00162569	-2.06647e-07	0.0361228	0.0947935	0.000323528	0.0289522	0.428807	0.0583629	0.00890867	0.00111227	4.68008e-05	0.00067934	0.0936751
	0	0.000596835	0	0	-7.64251e-05	2.74065e-05	0.00249414	0.00406373	0.0442749	0.00226159	0.00272685	0.0929601	0.0334752	0.118207	0.378478	0.000298975	-7.78434e-05	0.0160339	0.0555726	0.00115811	0.0140364	0.118961	0.30724	0.00369657	0.00824565	0.000777725	0.00113628	0.163378
	0.010626	0.017964	0.00694231	-1.18365e-05	-0.00200322	0.0214403	0.0979584	0.0769378	0.216624	0.136642	0.000690532	0.0973632	0.0399883	0.0316008	0.162477	0.0140322	-0.00210278	0.0670165	0.0612489	0.000304296	0.0406274	0.0329915	0.0682366	0.267126	0.00118381	0.000123181	0.000880074	0.0744225
	0	0.00374305	0.0145338	0	-0.00178868	0.0477224	0.0101477	0.00939365	0.0663048	0.0319248	0.00249909	0.0588755	0.0257919	0.0306551	0.0496967	0.00185693	-0.00186084	0.016726	0.0407161	0.00109846	0.0123772	0.0247211	0.0444442	0.00436719	0.0150164	0.000430411	0.00116995	0.0425201
	0.000554793	0.00339763	0.00966788	-0.000182746	-0.0011327	0.0360464	0.00091061	0.00202377	0.0177096	0.729669	0.000841428	0.0570161	0.0249286	0.0187878	0.0131998	0.00183756	-0.00128692	0.0735265	0.0363416	0.000368198	0.0693019	0.0247223	0.0115165	0.000855887	0.00166007	0.00612207	0.000194399	0.0226304
	0	0	0	-0.000251745	-0.00167702	0.000615734	0.00490855	0.00638678	0.0502886	0.00802241	0.00763639	0.125645	0.0502838	0.0444653	0.178209	0	-0.00189468	0.0259135	0.0750235	0.00334509	0.0235579	0.119847	0.062875	0.00121545	0.0146917	0.0053047	0.0265359	0.0890685
	0.307528	0.2081	0.193065	-0.000655483	-0.00339844	0.263917	0.0994067	0.125479	1.39751	0.246507	0.014389	0.655618	0.332425	0.385463	0.696659	0.157276	-0.00316574	0.239992	0.618859	0.00630997	0.202747	0.146357	0.921579	0.0177339	0.00505533	0.0014026	0.00416169	0.467741
B	2.49407	-0.0499073	-0.000520952	0	0.000203432	-5.94151e-06	-0.00115427	-0.00153721	-0.0116734	-0.00459802	-4.61326e-05	-0.0117103	-0.121077	-0.0019362	-0.00321368	-0.0166348	0.000210332	-0.00676373	-0.00659236	-1.99601e-05	-0.00554488	-0.00178383	-0.00582726	-0.0027757	-8.43711e-05	-4.31647e-05	-4.6294e-05	-0.00468647
	-0.000349252	5.43373	0	0	1.76988e-06	-4.20979e-08	-2.14527e-06	-1.82826e-05	-4.89219e-05	-8.75829e-06	-4.16089e-07	-0.000185218	-0.00111133	-1.66988e-05	-1.05787e-05	-0.000330959	1.72231e-06	-4.79153e-05	-0.000113052	-1.63715e-07	-3.04478e-05	-6.17138e-06	-4.10456e-05	-2.27459e-05	-2.42968e-07	-1.28001e-07	-4.0745e-07	-3.01181e-05
	-0.0799042	-0.0251195	1.50784	0	0.000159466	-0.0313061	-0.000439192	-0.00106479	-0.0127671	-0.013516	-7.55631e-06	-0.00546793	-0.00239172	-0.00151095	-0.00412103	-0.0282937	0.000166012	-0.00465581	-0.00382945	-3.32427e-06	-0.00569891	-0.000353866	-0.000511841	-0.000176112	-1.05619e-05	-4.25983e-06	-1.74788e-05	-0.00197422
	0	-2.7942e-06	0	-0.238687	0.00857172	-0.00047735	-0.000880677	-0.00200108	-0.00621401	-0.00294545	-4.88216e-06	-0.0145097	-0.00538538	-0.000242326	-0.000981809	-1.38589e-06	0.000423065	-0.00129219	-0.00799976	-2.15506e-06	-0.000582853	-7.82233e-05	-0.00227768	-0.000389224	-4.66683e-06	-5.08238e-06	-6.60447e-06	-0.002404
	0	-8.97968e-06	0	6.58375e-05	-0.725708	-0.000215256	-0.000169494	-0.000263389	-0.000964812	-0.000269756	-8.4965e-07	-0.00262607	-0.00111206	-6.49252e-05	-0.000225094	-4.41295e-06	0.000910426	-0.000177399	-0.001361	-3.86258e-07	-0.000136887	-1.51205e-05	-0.000318421	-8.4759e-05	-1.34986e-06	-3.13057e-06	-1.04998e-06	-0.000115936
	-9.90279e-05	-0.000715846	-0.000265085	1.60297e-05	4.86485e-05	4.60138	-3.71899e-05	-7.56481e-05	-0.000686561	-0.000332964	-2.98188e-07	-0.000772774	-0.000258375	-4.15424e-05	-0.000136954	-0.000507258	3.87368e-05	-0.000157479	-0.000446506	-1.26535e-07	-0.00012924	-1.29718e-05	-5.5197e-05	-2.50463e-05	-4.28513e-07	-7.16625e-07	-6.45671e-07	-6.58674e-05
	0	-3.33621e-05	-7.87418e-11	0.00017458	0.000641451	-0.000276693	2.75568	-0.0242193	-0.00601507	-0.000847803	-1.62865e-05	-0.0227097	-0.00836208	-0.00152671	-0.00373999	-1.65729e-05	0.000778983	-0.0116862	-0.0126102	-7.18232e-06	-0.00517534	-0.000604061	-0.00256553	-0.000859332	-2.39653e-05	-5.54586e-05	-2.88867e-05	-0.00213375
	0	-1.29151e-05	-2.9208e-11	0.000111978	0.000242291	-0.000122342	-0.00727084	4.17015	-0.0126705	-0.0010659	-1.03782e-05	-0.0108203	-0.00373946	-0.000929588	-0.00195692	-6.44149e-06	0.000321129	-0.00703846	-0.00612263	-4.50951e-06	-0.0031734	-0.000679937	-0.00162874	-0.000627573	-1.15007e-05	-2.70397e-05	-1.46972e-05	-0.00118795
	-0.00073125	-0.00557125	-0.00190455	0.0366556	0.00269268	-0.012139	-0.000409377	-0.000947647	10.6046	-0.00508577	-8.19278e-06	-0.0278357	-0.00810294	-0.00100905	-0.00168786	-0.00390482	0.0260844	-0.00451946	-0.0164746	-3.46524e-06	-0.00270046	-0.000159226	-0.00155943	-0.000218122	-6.65556e-06	-5.50868e-05	-8.8631e-06	-0.00141962
	-0.00931406	-0.0081898	-0.00233008	0.000126839	0.000512793	-0.00526777	-0.000225995	-0.00065219	-0.0213726	3.85776	-4.30148e-06	-0.00555974	-0.00207318	-0.000674276	-0.00228611	-0.00753117	0.000610732	-0.00291128	-0.00341533	-1.86545e-06	-0.00233805	-0.0002157	-0.000847971	-0.000544427	-8.42164e-06	-4.83419e-06	-1.07121e-05	-0.0010765
	0	-0.0012013	0	0	0.0020662	-0.0183429	-0.0077367	-0.00904564	-0.0252172	-0.00253877	1.12005	-0.0207569	-0.00656001	-0.00223462	-0.00252896	-0.000603762	0.0020888	-0.0097715	-0.0120748	-0.000909511	-0.00596955	-0.000704161	-0.00870218	-0.0281833	-3.60994e-05	-5.8597e-05	-1.2009e-05	-0.00286681
	0	-5.90525e-06	0	0.000321325	0.00263147	-2.87721e-05	-0.000381164	-0.00088048	-0.00115619	-6.45694e-06	-2.08041e-05	12.816	-0.0139444	-0.000103284	-0.000175268	-2.91646e-06	0.00294577	-0.000301978	-0.0199353	-9.1962e-06	-0.00031239	-0.000108316	-0.000969139	-0.000116166	-4.03738e-07	-6.98681e-06	-2.75567e-06	-0.000194664
	-0.000815788	-0.000806917	-2.36677e-07	0.000183439	0.00148855	-2.06634e-05	-0.000251703	-0.000551674	-0.00098273	-0.000175731	-1.23783e-05	-0.0236116	6.51759	-9.26737e-05	-0.000165922	-0.000286064	0.00174073	-0.000247997	-0.0117435	-5.95157e-06	-0.000244351	-9.66522e-05	-0.000617609	-8.68594e-05	-1.52648e-06	-5.0787e-06	-2.55278e-06	-0.00019615
	-3.79814e-07	-0.000150029	-2.71064e-05	1.03812e-07	3.90962e-05	-0.000137075	-0.0017223	-0.00290952	-0.0497688	-0.00114771	-0.000649321	-0.00907522	-0.00349881	2.44871	-0.0147079	-7.46732e-05	4.08453e-05	-0.00472376	-0.00687736	-0.000282006	-0.00340897	-0.00385103	-0.037355	-0.000394506	-5.16331e-05	-3.69834e-05	-0.000119485	-0.0109111
	-0.113062	-0.0641907	-0.0756879	2.83351e-06	0.000155121	-0.0879549	-0.0188182	-0.013869	-0.0968158	-0.0671283	-0.000673754	-0.0631984	-0.0270062	-0.0403209	3.97246	-0.0572812	0.000162115	-0.0440682	-0.0505134	-0.000289279	-0.0413185	-0.014206	-0.065022	-0.000359825	-0.000627257	-4.58631e-05	-0.000586111	-0.0689844
	-0.317714	-0.835909	-0.000643269	0	0.001492	-5.69675e-05	-0.00300116	-0.0163004	-0.0418185	-0.0190197	-0.00059949	-0.176208	-0.620481	-0.0183474	-0.0102479	3.4012	0.00154709	-0.0730206	-0.0958425	-0.000260032	-0.0554998	-0.00256039	-0.0445263	-0.0236873	-0.00021591	-0.000162773	-0.000511009	-0.031179
	0	-0.00168521	0	0.0691679	0.200156	-0.0330321	-0.0305153	-0.0476058	-0.173398	-0.0518712	-0.00017256	-0.503071	-0.173996	-0.0121641	-0.0409044	-0.000840025	-1.29094	-0.0319031	-0.273852	-7.47196e-05	-0.0240357	-0.00303322	-0.0673132	-0.0160727	-0.000255395	-0.000602642	-0.000208198	-0.0303162
	-0.653376	-3.07479	-0.201586	0.965816	1.15203	-2.38737	-1.00907	-2.32396	-6.29284	-1.42422	-0.00252168	-4.82137	-2.20007	-0.360551	-0.673207	-2.04407	1.78792	2.20365	-2.71353	-0.0011015	-1.20545	-0.14072	-0.535598	-0.178216	-0.00318123	-0.00763709	-0.00460615	-0.454311
	0	-0.00060889	0	0.164943	0.275868	-0.00284039	-0.0409954	-0.0932921	-0.135727	-0.00722429	-0.00221704	-3.88033	-1.37964	-0.0125264	-0.0232446	-0.000301951	0.385215	-0.0338111	5.77044	-0.000966652	-0.0367985	-0.012681	-0.115378	-0.0121232	-0.000116619	-0.000778633	-0.000341815	-0.0251326
	0	-0.127658	0	0	0.0663285	-0.647779	-0.34941	-0.348261	-0.86705	-0.0948308	-0.0823611	-0.726058	-0.28014	-0.101621	-0.100022	-0.0635364	0.0690284	-0.474594	-0.414235	1.01737	-0.297489	-0.103902	-0.338977	-0.725175	-0.00166474	-0.00249058	-0.000540581	-0.123393
	0	-9.22803e-05	0	0	0.000302558	-0.00168612	-0.00220228	-0.00703015	-0.0406316	-0.000254361	-0.00119786	-0.231252	-0.0878129	-0.193007	-0.421909	-4.59063e-05	0.000314418	-0.0166285	-0.130319	-0.000522795	3.08764	-0.027326	-0.216055	-0.0367723	-0.00313228	-0.000881709	-0.000364435	-0.249141
	0	-0.00327202	-0.000665744	0	1.95693e-07	-0.00254481	-0.065154	-0.0513737	-0.01409	-0.0056498	-0.0007382	-0.171412	-0.0639332	-0.0706112	-0.188269	-0.00162569	2.06647e-07	-0.0361228	-0.0947935	-0.000323528	-0.0289522	1.7807	-0.0583629	-0.00890867	-0.00111227	-4.68008e-05	-0.00067934	-0.0936751
	0	-0.000596835	0	0	7.64251e-05	-2.74065e-05	-0.00249414	-0.00406373	-0.0442749	-0.00226159	-0.00272685	-0.0929601	-0.0334752	-0.118207	-0.378478	-0.000298975	7.78434e-05	-0.0160339	-0.0555726	-0.00115811	-0.0140364	-0.118961	3.61316	-0.00369657	-0.00824565	-0.000777725	-0.00113628	-0.163378
	-0.010626	-0.017964	-0.00694231	1.18365e-05	0.00200322	-0.0214403	-0.0979584	-0.0769378	-0.216624	-0.136642	-0.000690532	-0.0973632	-0.0399883	-0.0316008	-0.162477	-0.0140322	0.00210278	-0.0670165	-0.0612489	-0.000304296	-0.0406274	-0.0329915	-0.0682366	2.06369	-0.00118381	-0.000123181	-0.000880074	-0.0744225
	0	-0.00374305	-0.0145338	0	0.00178868	-0.0477224	-0.0101477	-0.00939365	-0.0663048	-0.0319248	-0.00249909	-0.0588755	-0.0257919	-0.0306551	-0.0496967	-0.00185693	0.00186084	-0.016726	-0.0407161	-0.00109846	-0.0123772	-0.0247211	-0.0444442	-0.00436719	1.04138	-0.000430411	-0.00116995	-0.0425201
	-0.000554793	-0.00339763	-0.00966788	0.000182746	0.0011327	-0.0360464	-0.00091061	-0.00202377	-0.0177096	-0.729669	-0.000841428	-0.0570161	-0.0249286	-0.0187878	-0.0131998	-0.00183756	0.00128692	-0.0735265	-0.0363416	-0.000368198	-0.0693019	-0.0247223	-0.0115165	-0.000855887	-0.00166007	1.02099	-0.000194399	-0.0226304
	0	0	0	0.000251745	0.00167702	-0.000615734	-0.00490855	-0.00638678	-0.0502886	-0.00802241	-0.00763639	-0.125645	-0.0502838	-0.0444653	-0.178209	0	0.00189468	-0.0259135	-0.0750235	-0.00334509	-0.0235579	-0.119847	-0.062875	-0.00121545	-0.0146917	-0.0053047	1.01565	-0.0890685
	-0.307528	-0.2081	-0.193065	0.000655483	0.00339844	-0.263917	-0.0994067	-0.125479	-1.39751	-0.246507	-0.014389	-0.655618	-0.332425	-0.385463	-0.696659	-0.157276	0.00316574	-0.239992	-0.618859	-0.00630997	-0.202747	-0.146357	-0.921579	-0.0177339	-0.00505533	-0.0014026	-0.00416169	2.49742
B inverse	0.402075	0.00522043	0.000642673	0.0092627	0.00447591	0.00104155	0.000983709	0.00127866	0.00180302	0.00134165	5.67002e-05	0.0018844	0.00894041	0.00113133	0.00135171	0.00309954	0.00301681	0.00169991	0.00175966	2.62863e-05	0.00164661	0.000856413	0.00162375	0.000820754	6.817e-05	3.89671e-05	4.00209e-05	0.00154404
	3.11068e-05	0.184043	1.73623e-06	3.48589e-05	1.71928e-05	3.70495e-06	3.11008e-06	4.95746e-06	5.79689e-06	3.58256e-06	2.17952e-07	8.93616e-06	3.87258e-05	4.15806e-06	4.08883e-06	2.20923e-05	1.15082e-05	6.10644e-06	8.47535e-06	9.81516e-08	5.37812e-06	2.28281e-06	5.71466e-06	3.20453e-06	1.70764e-07	1.06036e-07	1.56874e-07	5.17609e-06
	0.0229952	0.00563058	0.663792	0.0113039	0.0054396	0.00576832	0.00107351	0.00154597	0.00244598	0.0033797	4.88072e-05	0.00213422	0.00273205	0.0013724	0.00184234	0.00700516	0.00367092	0.00208438	0.00204876	2.26925e-05	0.00241885	0.000633333	0.00127942	0.000464108	4.5574e-05	3.02012e-05	3.78254e-05	0.00153898
	-0.002317	-0.00288589	-0.00148627	-4.21493	-0.0620137	-0.0029473	-0.00334625	-0.0047421	-0.00593216	-0.00531965	-0.000153105	-0.00986629	-0.00770018	-0.00267687	-0.00390427	-0.00267328	-0.00956292	-0.00378862	-0.00906648	-7.12599e-05	-0.00304876	-0.00156013	-0.00559111	-0.00144269	-0.00012429	-7.95801e-05	-8.80822e-05	-0.00590847
	-9.57046e-05	-0.000133662	-5.71301e-05	-0.00190271	-1.37885	-0.000183495	-0.000187915	-0.000225696	-0.000291747	-0.000204173	-6.31235e-06	-0.000581695	-0.000472559	-0.00013304	-0.000206873	-0.000122822	-0.00138191	-0.000178126	-0.000512795	-2.95058e-06	-0.000168997	-7.02216e-05	-0.000255085	-9.44013e-05	-6.51473e-06	-7.47148e-06	-4.09498e-06	-0.000168316
	2.46363e-05	4.94485e-05	4.41992e-05	0.000143412	7.67473e-05	0.21734	1.31733e-05	1.84248e-05	3.11049e-05	2.96632e-05	5.17095e-07	3.57313e-05	3.08016e-05	1.31714e-05	1.9167e-05	4.70523e-05	4.73035e-05	2.15426e-05	3.32701e-05	2.39501e-07	2.09199e-05	6.70269e-06	1.52044e-05	6.35652e-06	4.76714e-07	4.36416e-07	3.96451e-07	1.55746e-05
	0.00102935	0.00162415	0.000537988	0.0127923	0.00624184	0.00136784	0.363922	0.00358224	0.00190022	0.00114818	4.07428e-05	0.0025662	0.0021502	0.00104725	0.00136728	0.0014905	0.00419736	0.00231669	0.00236042	1.89566e-05	0.00173186	0.000569817	0.00124911	0.000474708	4.06852e-05	4.64562e-05	3.21268e-05	0.00117993
	0.000407618	0.000645163	0.000212389	0.0050691	0.00239957	0.000541085	0.0010417	0.240388	0.000957235	0.000489933	1.61109e-05	0.000947535	0.000793463	0.000417226	0.00052695	0.000592088	0.0016269	0.000921187	0.000876189	7.48127e-06	0.000692277	0.000268088	0.00049835	0.000201068	1.55148e-05	1.69266e-05	1.21152e-05	0.000460934
	0.000191439	0.000330388	0.000200602	0.01689	0.00195766	0.000445871	0.00018316	0.000253291	0.094575	0.000309598	7.60147e-06	0.000646233	0.000481512	0.000178306	0.000224806	0.000308061	0.00251805	0.000300979	0.000601305	3.5209e-06	0.000258756	8.5604e-05	0.000248268	7.52721e-05	6.60875e-06	1.02552e-05	4.76597e-06	0.000221412
	0.00127697	0.000820913	0.000525401	0.00275303	0.00140479	0.000576655	0.000235277	0.000343106	0.000878821	0.259447	9.98132e-06	0.000525087	0.000509512	0.000267214	0.000390308	0.000885411	0.000933442	0.000460666	0.000496247	4.63459e-06	0.000442402	0.00013633	0.000300648	0.000144911	1.00459e-05	7.04805e-06	8.01537e-06	0.000315453
	0.00276152	0.00431256	0.00153252	0.0314709	0.0175641	0.00710102	0.00563438	0.00591037	0.0067457	0.00374532	0.892994	0.00652685	0.00533764	0.00335017	0.00407306	0.00392261	0.0113712	0.00565506	0.00610495	0.000851696	0.00481878	0.00196137	0.00522109	0.0133079	0.000150162	0.000124759	8.27913e-05	0.00382227
	1.4183e-05	1.95848e-05	8.454e-06	0.000516875	0.000532481	1.9136e-05	3.09752e-05	4.36054e-05	3.81962e-05	1.81584e-05	2.82238e-06	0.0781456	0.000253591	2.05221e-05	2.70514e-05	1.80142e-05	0.000307265	2.63192e-05	0.000303597	1.31975e-06	2.76928e-05	1.62891e-05	5.07993e-05	1.26373e-05	9.08131e-07	1.26941e-06	7.30562e-07	2.65737e-05
	7.24048e-05	5.34101e-05	1.23921e-05	0.000635985	0.000623364	2.7058e-05	4.11263e-05	5.68521e-05	5.49828e-05	3.19089e-05	3.50026e-06	0.000425903	0.15354	2.9804e-05	3.87278e-05	3.90914e-05	0.000369715	3.80184e-05	0.000358347	1.70602e-06	3.9513e-05	2.39227e-05	6.58424e-05	1.74254e-05	1.41538e-06	1.7191e-06	1.09632e-06	3.95188e-05
	0.00105574	0.00120651	0.000735247	0.00869452	0.00403229	0.00107762	0.0010769	0.00135872	0.00335259	0.00100524	0.000311379	0.00182382	0.00156732	0.40957	0.00309367	0.00112094	0.00274883	0.00150627	0.00184256	0.00014414	0.00140478	0.00169549	0.00550278	0.000380558	9.32259e-05	4.00691e-05	7.86332e-05	0.00281739
	0.0166592	0.00938002	0.015306	0.0409367	0.019257	0.00966133	0.00537728	0.00587674	0.0087609	0.00834565	0.00038884	0.00816344	0.0077287	0.00845252	0.257178	0.00954111	0.0130732	0.00742675	0.00822646	0.000179615	0.0076427	0.00448091	0.00979507	0.0013213	0.000348513	0.000115932	0.000256858	0.0105898
	0.0433885	0.0544377	0.00338153	0.0678542	0.0327222	0.00739726	0.00608772	0.0092404	0.0107242	0.00748057	0.000406288	0.0149857	0.0381914	0.00744728	0.0074496	0.302324	0.0220657	0.0124057	0.0137727	0.000188379	0.0116222	0.00339852	0.00993426	0.00527058	0.000288182	0.000201713	0.000285219	0.00897129
	-0.00936039	-0.0126724	-0.00572841	-0.343	-0.274982	-0.0162761	-0.0174789	-0.0210627	-0.0273202	-0.0196516	-0.000648405	-0.0561151	-0.041441	-0.0130348	-0.0199001	-0.0116604	-0.814066	-0.0167059	-0.0506943	-0.000300674	-0.0157256	-0.00706371	-0.0261964	-0.00896932	-0.000644684	-0.000717469	-0.000407311	-0.0184679
	0.20864	0.353558	0.099788	2.60381	1.20445	0.289278	0.216948	0.316561	0.35452	0.223899	0.00537522	0.35043	0.317589	0.143398	0.176825	0.323685	0.821983	0.515529	0.322992	0.00249739	0.235508	0.0772653	0.17128	0.0649262	0.00510555	0.00531755	0.00399357	0.160232
	0.00270072	0.00368787	0.00162559	0.16342	0.0954861	0.00362295	0.00568888	0.00792938	0.00727701	0.00372555	0.000505475	0.059685	0.0425627	0.0039393	0.005265	0.00339456	0.061086	0.00494009	0.180085	0.000234695	0.00524218	0.00308531	0.00971468	0.00231008	0.000182463	0.000234968	0.000141271	0.00521359
	0.132049	0.222545	0.0709654	1.50178	0.79887	0.303332	0.262423	0.266878	0.294689	0.166357	0.0774402	0.289003	0.248699	0.156738	0.180457	0.19924	0.52508	0.27599	0.268973	0.985385	0.237056	0.125519	0.229084	0.386658	0.00677561	0.00578303	0.00371468	0.173814
	0.0112224	0.00928225	0.00899944	0.0610553	0.0296719	0.00887729	0.00692336	0.00859866	0.0140996	0.0079793	0.00113289	0.0193523	0.0161772	0.0372191	0.0487542	0.00882482	0.0199428	0.00984574	0.0189551	0.0005266	0.332124	0.0123819	0.0344126	0.00785563	0.00156797	0.000481259	0.000433114	0.0401124
	0.0112616	0.0126664	0.00812109	0.0888208	0.042489	0.0111869	0.0214434	0.0178588	0.0154872	0.00997685	0.000998025	0.0240198	0.0199131	0.0266805	0.0392959	0.0117489	0.0286995	0.015389	0.0226966	0.000464703	0.0148847	0.567758	0.0225059	0.00507649	0.00107446	0.000259846	0.000654061	0.0293562
	0.00708511	0.00609738	0.00563467	0.0388461	0.0185722	0.00570899	0.00476623	0.00560295	0.00913103	0.00517376	0.00113547	0.010141	0.00862162	0.0203973	0.0346134	0.00578045	0.0125423	0.00660402	0.0101121	0.000519765	0.00656209	0.0221968	0.286004	0.00195531	0.00247884	0.000330674	0.000498585	0.0229901
	0.014527	0.0174616	0.00989784	0.113417	0.0542121	0.015591	0.0273417	0.0228638	0.027193	0.0279788	0.000868691	0.0220608	0.0194511	0.0171673	0.0332405	0.0164134	0.0366523	0.0206959	0.0212397	0.000405092	0.0178765	0.0151122	0.022343	0.487829	0.00103231	0.000333171	0.000706445	0.0242499
	0.00915912	0.0108127	0.0152701	0.0739351	0.0376146	0.0189494	0.0106427	0.0113507	0.0181575	0.0154897	0.00273847	0.0181081	0.0157447	0.0210924	0.0235019	0.00992356	0.0249956	0.0126584	0.0181544	0.00128021	0.011897	0.018716	0.0229232	0.00462121	0.960707	0.000606863	0.00134319	0.0237936
	0.0198734	0.0296284	0.016618	0.213115	0.100933	0.0317337	0.0186161	0.0263546	0.0321333	0.204074	0.00146027	0.0363645	0.0322851	0.0239571	0.0239195	0.0272198	0.0684118	0.0404174	0.0343699	0.000679779	0.0420738	0.0220107	0.0224325	0.00647179	0.00220233	0.979919	0.00060172	0.0256925
	0.0186967	0.0197185	0.0136167	0.141459	0.0697916	0.0182876	0.0167744	0.0198385	0.0289716	0.0180756	0.00808533	0.0372365	0.0315211	0.0379241	0.0690475	0.018439	0.046746	0.0240205	0.0361129	0.0037708	0.0241186	0.0772462	0.0413305	0.00629261	0.0147928	0.00550932	0.98512	0.0516688
	0.0845747	0.0624599	0.069802	0.351812	0.167013	0.0604715	0.0437405	0.0522926	0.0996109	0.0556693	0.00678066	0.0813424	0.0747534	0.0940293	0.111504	0.0593707	0.112913	0.0597132	0.0877895	0.00316042	0.0588272	0.0532682	0.134223	0.0140095	0.00378682	0.00139304	0.00245167	0.435874
Total final demand	3.95664e+07
	193809
	2.90824e+07
	-4.82501e+07
	-2.21888e+06
	215225
	2.12447e+07
	8.31342e+06
	4.10694e+06
	5.60984e+06
	6.6559e+07
	591389
	849669
	4.9916e+07
	1.24784e+08
	3.45226e+08
	-3.79896e+08
	3.01058e+09
	1.12798e+08
	3.06419e+09
	5.36914e+08
	4.41342e+08
	3.47377e+08
	3.4766e+08
	5.45222e+08
	5.31755e+08
	8.64435e+08
	1.42421e+09
Intermediate use	3.25475e+06	13818.6	3.16152e+06	0	0	3918.18	0	0	28932.9	368524	0	0	32277.8	15.0279	4.47344e+06	1.25708e+07	0	2.58517e+07	0	0	0	0	0	420432	0	21951.2	0	1.21678e+07
	9672.46	158.408	4868.39	0.541541	1.74034	138.737	6.46587	2.50306	1079.76	1587.25	232.822	1.14449	156.388	29.0769	12440.7	162006	326.609	595921	118.008	24741.1	17.8847	634.146	115.672	3481.59	725.435	658.491	0	40331.7
	15150.5	0	493748	0	0	7709.29	0.00229	0.000849439	55388.9	67764.4	0	0	6.88314	788.319	2.20118e+06	18707.8	0	5.8626e+06	0	0	0	19361.4	0	201899	422677	281165	0	5.61478e+06
	0	0	0	621892	3176.67	773.433	8423.5	5402.95	1.76864e+06	6119.99	0	15504	8850.97	5.00893	136.717	0	3.33736e+06	4.66007e+07	7.9585e+06	0	0	0	0	571.113	0	8817.52	12146.7	31627.1
	451.393	3.92716	353.835	19019.7	1977.67	107.945	1423.31	537.615	5974.75	1137.83	4584.66	5838.93	3302.91	86.75	344.195	3310.57	444123	2.55622e+06	612119	147175	671.34	0.434221	169.578	4444.91	3968.87	2513.33	3721.11	7540.74
	1.27876	0.00906054	6737.87	102.738	46.3284	204.841	59.5513	26.3311	2612.62	1133.76	3947.85	6.19249	4.44729	29.5021	18930.1	12.2609	7109.35	513823	611.323	139418	362.896	547.706	5.89858	4614.5	10271.1	7758.09	132.521	56801.6
	24522.1	45.5756	9330.51	18709.7	3600.86	790.09	339017	154467	8697.1	4801.2	164364	8097.73	5347.36	36589.7	399788	63758.7	648289	2.14375e+07	870936	7.42313e+06	46786.9	1.38418e+06	52987.3	2.0811e+06	215585	19345.7	104281	2.11187e+06
	12779.5	151.991	8852.05	16635.8	2189.66	628.894	201345	136894	7878.18	5421.93	75200.1	7319.8	4586.3	24188.1	115299	135512	395767	1.93201e+07	775576	2.89524e+06	58444.5	427091	33783.5	639616	78093.3	16824.4	53096	1.04316e+06
	47942.1	200.919	52433.7	25520.6	3962.43	2819.67	24703.6	52037.2	342405	87775.9	103566	4748.42	4036.02	204397	397617	171746	712137	2.58443e+07	557422	3.56093e+06	166872	57867	181834	889664	272310	72732.4	206532	5.73948e+06
	25794.2	49.1326	75822.9	16523.5	1513.29	1867.88	4756.04	5979.51	28530.4	79770	14242.1	36.2224	985.824	6438.5	376579	106697	290989	7.98962e+06	40527.1	531986	1426.92	31694.5	12687.2	766538	179093	4.09332e+06	45004.5	1.38287e+06
	3070.54	27.6945	502.94	324.952	56.5518	19.8471	1084.01	690.762	545.303	286.302	143667	1384.7	823.888	43218.1	44844.4	39901.4	11485.4	167841	147564	5.48187e+06	79728.1	49133.8	181496	45961.1	166337	56004.6	508270	957719
	6925.35	109.536	3233.67	8580.89	1553.03	457.01	13430.3	6399.03	16461.8	3287.97	12275.4	21998.2	13963.6	5366.99	37374.8	104207	297511	2.85131e+06	2.29478e+06	429383	136760	101371	54975.6	57579.5	34818.4	33718.7	74305.3	387726
	102876	944.262	2032.17	4575.79	944.883	219.533	7105	3177.31	6884.82	1761.51	5573.84	11848.2	11356.8	2972.83	22946.3	527203	147839	1.86933e+06	1.17224e+06	238026	74611.9	54322.1	28442.8	33976.8	21914.6	21181	42724.6	282451
	96647.3	833.539	75420.7	12095.9	3240.8	2073.63	76207.3	46401.3	50367.6	33657.2	111543	5155.52	4625.9	586737	2.01266e+06	915828	607184	1.79972e+07	625266	5.07253e+06	9.63414e+06	3.52463e+06	5.9004e+06	1.57738e+06	1.53018e+06	937810	2.21953e+06	1.92408e+07
	401016	1320.05	514239	122514	28088.1	17089.6	466691	244192	210618	285271	315574	21870.7	20704.4	1.83531e+06	1.77111e+07	1.27878e+06	5.10422e+06	8.40055e+07	2.90055e+06	1.24812e+07	5.26475e+07	2.34929e+07	4.7228e+07	2.02746e+07	6.20136e+06	1.64712e+06	2.22377e+07	8.69319e+07
	5.74274e+06	114256	9.76769e+06	478.446	1523.46	175118	5721.4	2223.77	1.34805e+06	2.59995e+06	208434	1006.84	98756.7	25779.1	1.97749e+07	1.43837e+08	289998	7.05664e+08	104241	2.19344e+07	15848	561230	103214	4.84428e+06	641058	634374	0	5.42957e+07
	79904.3	654.297	63067.4	160721	345867	14716	295932	121995	9.90937e+06	232015	793525	1.11909e+06	661297	15516.9	61586.9	587734	6.12092e+07	6.79223e+08	1.46342e+08	2.62236e+07	119446	78.5044	29572.4	798837	706924	488897	719782	1.20265e+06
	2.03627e+07	144253	1.40167e+07	3.89025e+06	534074	474102	3.51821e+07	2.11898e+07	1.36062e+07	8.76462e+06	2.94179e+07	909129	746615	1.42212e+07	1.32671e+08	2.19834e+08	9.60467e+07	6.14388e+09	1.01791e+08	1.4288e+09	5.00613e+07	1.08751e+08	4.82711e+07	2.01758e+08	5.03548e+07	2.21357e+08	7.80145e+07	7.22513e+08
	743603	12752	431953	902354	153518	50364.9	1.4224e+06	690618	1.8583e+06	385241	1.36201e+06	2.24865e+06	1.32464e+06	775750	5.6978e+06	1.08108e+07	3.08898e+07	3.0608e+08	2.4975e+08	4.67248e+07	1.46997e+07	1.06925e+07	6.26847e+06	6.90874e+06	4.59268e+06	4.09925e+06	8.46248e+06	6.98059e+07
	61161.5	501.654	10186.2	6603.52	1183.57	387.728	22008	13818	10618.2	5716.09	2.78691e+06	28178.9	18236.7	864120	886405	796788	228955	3.37521e+06	2.962e+06	1.10009e+08	1.60194e+06	991350	3.54866e+06	932419	3.36589e+06	1.12823e+06	1.025e+07	1.93349e+07
	2.97712e+06	16347.8	3.05983e+06	312942	73496.5	69390.6	2.77871e+06	1.70384e+06	1.44991e+06	1.25533e+06	3.20514e+06	167727	131195	1.83032e+06	2.21845e+07	2.97986e+07	1.29051e+07	6.47225e+08	1.97577e+07	1.59726e+08	1.21311e+07	1.55449e+07	7.53637e+06	2.18134e+07	6.64552e+06	3.72092e+07	1.26486e+07	1.08857e+08
	787278	2723.69	156176	34523.2	6673.33	5724.99	266597	300085	70273	95197.5	310776	47804.4	42656.7	1.69962e+06	6.2697e+06	1.13001e+06	1.33869e+06	6.21058e+07	5.59668e+06	4.58563e+07	1.20601e+07	1.8925e+08	5.25025e+07	1.45605e+07	1.09104e+07	1.0911e+07	5.28933e+07	6.45934e+07
	2.02425e+06	14258.3	177802	791214	110612	19174.1	891206	565787	541708	294565	3.02293e+06	336656	214543	1.29762e+07	2.25871e+07	1.54674e+07	2.3383e+07	1.86054e+08	4.00796e+07	1.17753e+08	7.50526e+07	2.02739e+07	1.06728e+08	2.37038e+07	1.54389e+07	4.00057e+06	2.18413e+07	3.20135e+08
	965001	7907.83	61227	135318	29467.3	8707.58	298755	218182	75832.3	189276	9.79819e+06	40386.2	30197.5	137154	125097	8.23513e+06	5.58783e+06	6.19584e+07	4.21475e+06	2.52114e+08	1.27842e+07	3.09719e+06	1.28515e+06	9.28688e+07	1.5183e+06	297558	422563	6.16538e+06
	46001	132.472	5758.58	2544.46	735.975	233.635	13066.4	6270.45	3628.76	4591.66	19682.2	220.127	832.27	28151.5	341995	117719	139247	1.73447e+06	63583.4	907652	1.70779e+06	606436	4.49571e+06	645437	8.18726e+06	905106	8.01022e+06	2.75628e+06
	22953.1	68.0654	2265.19	2702.58	1664.7	381.069	29490.4	14378.5	29292.7	2570.61	31159.3	3715.27	2700.63	19666.1	24388	86555.4	320458	4.06106e+06	414042	1.32438e+06	468853	24886.6	413560	65502.1	228873	3.25545e+06	2.8208e+06	745841
	40018.2	352.214	15109.3	5709.14	907.636	558.141	24970.7	12704.8	7661.58	9259.94	10381	2382.1	2206.72	103287	506655	441734	179974	3.98171e+06	295477	467297	315031	587246	982242	760767	1.01135e+06	168045	2.29386e+07	3.59751e+06
	6.6745e+06	42894.4	2.8117e+06	3.42379e+06	165118	93809	3.03891e+06	1.69189e+06	2.02183e+06	1.53315e+06	4.08293e+06	277242	279359	1.55397e+07	9.82482e+07	4.44054e+07	4.31766e+07	6.47034e+08	3.57941e+07	1.75737e+08	3.54828e+08	1.33413e+08	2.32685e+08	1.05993e+08	6.05574e+07	3.22304e+07	1.26852e+08	6.66161e+08
Structure of value added	0.779753	1.01357	0.499832	0.237526	0.402788	0.45875	0.505529	0.47414	0.186233	0.359424	0.664629	0.287505	0.326718	0.309961	0.719789	1.01787	0.328193	0.364737	0.303884	0.650031	0.501665	0.422963	0.360883	0.634122	0.747976	0.820883	0.827631	0.456542	0.518096
	0.0231578	-0.0810589	0.0928373	0.393327	0.247794	0.138068	0.0784598	0.10036	0.404589	0.13637	0.159155	0.113443	0.0879165	0.115937	0.0535909	-0.0616766	0.290715	0.159379	0.110258	0.139428	0.110676	0.0288123	0.0967509	0.0458478	0.00238917	0.000714577	0.00425713	0.0869353	0.096297
	0.06718	0.0366795	0.108293	0.313111	0.111228	0.13589	0.11872	0.140805	0.134658	0.120769	0.0403748	0.436478	0.326145	0.191748	0.164693	0.0286734	0.163296	0.13812	0.417138	0.0404008	0.113473	0.282303	0.0451918	0.23356	0.20208	0.147151	0.159322	0.205017	0.146575
	0.12991	0.030809	0.299038	0.0560358	0.23819	0.267292	0.297291	0.284695	0.274519	0.383437	0.135841	0.162574	0.25922	0.382354	0.0619275	0.0151315	0.217795	0.337764	0.168719	0.17014	0.274186	0.265923	0.497175	0.08647	0.0475554	0.0312512	0.00878962	0.251506	0.239033
Total value added	5.74074e+07	678498	9.35679e+06	1.60291e+06	137046	39050.9	1.34685e+07	7.61721e+06	1.04273e+07	5.4014e+06	1.86881e+07	2.31526e+06	1.88488e+06	7.18338e+07	1.76207e+08	8.2637e+08	2.63931e+08	3.0623e+09	2.75522e+08	8.01425e+08	1.07124e+09	4.6221e+08	8.43331e+08	3.07674e+08	4.02676e+08	2.22267e+08	5.29523e+08	2.04684e+09
Value added	4.47636e+07	687706	4.67682e+06	380733	55200.6	17914.6	6.8087e+06	3.61163e+06	1.94191e+06	1.94139e+06	1.24207e+07	665647	615824	2.22657e+07	1.26832e+08	8.41138e+08	8.66204e+07	1.11693e+09	8.37268e+07	5.20951e+08	5.37401e+08	1.95497e+08	3.04344e+08	1.95103e+08	3.01192e+08	1.82455e+08	4.3825e+08	9.34469e+08
	1.32943e+06	-54998.3	868659	630468	33959.4	5391.68	1.05673e+06	764463	4.21878e+06	736591	2.97431e+06	262650	165712	8.32824e+06	9.44311e+06	-5.09677e+07	7.67288e+07	4.88068e+08	3.03785e+07	1.11741e+08	1.1856e+08	1.33173e+07	8.1593e+07	1.41062e+07	962063	158827	2.25425e+06	1.77943e+08
	3.85663e+06	24887	1.01327e+06	501889	15243.4	5306.65	1.59897e+06	1.07254e+06	1.40413e+06	652322	754528	1.01056e+06	614745	1.3774e+07	2.902e+07	2.36948e+07	4.30989e+07	4.22966e+08	1.14931e+08	3.23782e+07	1.21557e+08	1.30483e+08	3.81116e+07	7.18604e+07	8.13727e+07	3.27069e+07	8.43645e+07	4.19636e+08
	7.45778e+06	20903.8	2.79804e+06	89820.3	32643.1	10438	4.00405e+06	2.16858e+06	2.8625e+06	2.07109e+06	2.53861e+06	376401	488599	2.74659e+07	1.09121e+07	1.25042e+07	5.7483e+07	1.03433e+09	4.64858e+07	1.36354e+08	2.93717e+08	1.22912e+08	4.19283e+08	2.66046e+07	1.91494e+07	6.94611e+06	4.65431e+06	5.14792e+08
	5.74074e+07	678498	9.35679e+06	1.60291e+06	137046	39050.9	1.34685e+07	7.61721e+06	1.04273e+07	5.4014e+06	1.86881e+07	2.31526e+06	1.88488e+06	7.18338e+07	1.76207e+08	8.2637e+08	2.63931e+08	3.0623e+09	2.75522e+08	8.01425e+08	1.07124e+09	4.6221e+08	8.43331e+08	3.07674e+08	4.02676e+08	2.22267e+08	5.29523e+08	2.04684e+09
Final-use structure	Consumption expenditure of rural residents	Consumption expenditure of urban residents	Government consumption expenditure	Gross fixed capital formation	Changes in inventories	Export	Import		Total final demand	Final use matrix	Consumption expenditure of rural residents	Consumption expenditure of urban residents	Government consumption expenditure	Gross fixed capital formation	Changes in inventories	Export	Import
	0.00517749	0.00736218	0.00522035	1.42465e-06	0.00119783	0.000407549	0.00115276		3.95664e+07		204854	291295	206550	56.3681	47393.9	16125.2	45610.4
	7.8524e-05	3.6955e-05	1.39404e-05	0	0.00010158	6.48859e-06	3.60179e-05		193809		15.2186	7.1622	2.70177	0	19.6871	1.25754	6.98059
	0.00761738	0.00639123	0	0	-0.00526173	0.00179334	0.00190786		2.90824e+07		221532	185872	0	0	-153024	52154.7	55485
	0	0	0	0	0.00652172	0.000121691	0.0169129		-4.82501e+07		0	0	0	0	-314674	-5871.59	-816048
	5.66605e-06	9.28349e-07	0	0	1.21048e-05	1.09397e-05	0.000491846		-2.21888e+06		-12.5723	-2.0599	0	0	-26.8591	-24.2738	-1091.35
	0.000183649	0.000141344	0	0	4.31662e-05	2.51527e-05	4.91968e-05		215225		39.5259	30.4208	0	0	9.29045	5.41349	10.5884
	0.000408182	0.000376008	0	0.00225508	0.00120566	0.00639141	0.00318132		2.12447e+07		8671.71	7988.18	0	47908.5	25613.9	135784	67586.3
	0.000245692	0.000187435	0	0.00115641	0.00276918	0.00338926	0.00318984		8.31342e+06		2042.54	1558.23	0	9613.68	23021.4	28176.3	26518.4
	0.00158238	0.00143599	0	0	-0.00142842	0.00138826	0.00269241		4.10694e+06		6498.73	5897.51	0	0	-5866.46	5701.52	11057.6
	0.00152564	0.00132565	0	0	-0.000761079	0.00071718	0.00105999		5.60984e+06		8558.58	7436.69	0	0	-4269.53	4023.26	5946.35
	0	0	0	0.0132827	0	9.10528e-05	6.23637e-05		6.6559e+07		0	0	0	884084	0	6060.38	4150.86
	0.000143412	0.000161728	0	0	0	5.40917e-06	8.29599e-07		591389		84.8124	95.6444	0	0	0	3.19893	0.490616
	0.000101536	0.000127717	0.000151971	0	5.1606e-05	3.65055e-06	5.34706e-06		849669		86.2718	108.517	129.125	0	43.848	3.10176	4.54323
	0.00882498	0.00916488	0.000535151	0.00126713	0.0014012	0.00200947	0.000133707		4.9916e+07		440508	457474	26712.6	63250	69942.4	100305	6674.1
	0.0137742	0.0265106	0.0204514	0	0	0.00756148	0.0151188		1.24784e+08		1.7188e+06	3.3081e+06	2.55201e+06	0	0	943553	1.88658e+06
	0.126066	0.0631213	0	0.00433921	0.347449	0.00777181	0.036041		3.45226e+08		4.35213e+07	2.17911e+07	0	1.49801e+06	1.19948e+08	2.68303e+06	1.24423e+07
	0.00103627	0.000166818	0	0	0.0381273	0.00249365	0.162573		-3.79896e+08		-393675	-63373.6	0	0	-1.44844e+07	-947327	-6.17608e+07
	0.327502	0.302613	0	0.209995	0.472906	0.774797	0.637914		3.01058e+09		9.8597e+08	9.11041e+08	0	6.32207e+08	1.42372e+09	2.33259e+09	1.92049e+09
	0.0189071	0.0306826	0	0	0.0141384	0.000553036	8.62324e-05		1.12798e+08		2.13268e+06	3.46093e+06	0	0	1.59478e+06	62381.2	9726.82
	0	0	0	0.616481	0	0.00477062	0.00333294		3.06419e+09		0	0	0	1.88901e+09	0	1.46181e+07	1.02127e+07
	0.0611062	0.0530768	0	0.0214227	0.0892101	0.0918236	0		5.36914e+08		3.28088e+07	2.84977e+07	0	1.15021e+07	4.78982e+07	4.93014e+07	0
	0.0340409	0.0322281	0	0.0626777	0	0.0141131	0.0153153		4.41342e+08		1.50237e+07	1.42236e+07	0	2.76623e+07	0	6.22871e+06	6.75929e+06
	0.0442227	0.0807096	0.0257524	0	0	0.00361892	0.0066144		3.47377e+08		1.53619e+07	2.80366e+07	8.94577e+06	0	0	1.25713e+06	2.29769e+06
	0.000986205	0.0010794	0.0764957	0.0435569	0	0.00474024	0.0127108		3.4766e+08		342864	375265	2.65945e+07	1.5143e+07	0	1.64799e+06	4.41904e+06
	0.0625323	0.0580865	0.154118	0	0	0	0		5.45222e+08		3.4094e+07	3.167e+07	8.40284e+07	0	0	0	0
	0.0532966	0.0442441	0.175558	0	0	0.000155996	0.00118443		5.31755e+08		2.83408e+07	2.3527e+07	9.3354e+07	0	0	82952	629827
	0.000687499	0.00198661	0.453883	0	0	0.000792353	0.0016341		8.64435e+08		594298	1.7173e+06	3.92353e+08	0	0	684938	1.41258e+06
	0.229947	0.278782	0.0878201	0.0235649	0.032316	0.0704472	0.0765981		1.42421e+09		3.27493e+08	3.97044e+08	1.25074e+08	3.35613e+07	4.60247e+07	1.00332e+08	1.09092e+08

## Sheet: IO Table for 28 sectors in 2021
Table of competitive input-output of Marine industry in 2021
(Based on producer prices for the year) (Data are calculated at producers' prices in 2007)
Unit: ten thousand yuan
Input Output			Code	Intermediate use																													Final use										Import	Other	Gross output
				Cultural industry sector
				Marine fishing industry	Coastal tidal flat planting industry	Marine aquatic products processing industry	Offshore oil and gas industry	Marine mining industry	Marine salt industry	Marine shipbuilding industry	Ocean engineering equipment manufacturing industry	Marine chemical industry	Marine pharmaceutical and bioproducts industry	Offshore engineering construction	Ocean power industry	Seawater desalination and comprehensive utilization industry	Marine transportation industry	Marine tourism industry	Other agriculture, forestry, animal husbandry and fishery	Other mining industry	Other manufacturing industries	Other electricity, heat, gas and water production and supply industries	Other construction industry	Wholesale and retail	Information transmission, software and information technology services	The financial industry	Scientific research and technical services	Education	Health and social work	Public administration, social security and social organization	Other Services	Total intermediate use	Consumption expenditure of rural residents	Consumption expenditure of urban residents	Household consumption expenditure	Government consumption expenditure	Total consumer expenditure	Gross fixed capital formation	Changes in inventories	Total capital formation	Export	Total final use
Code			-	01	02	03	04	05	06	07	08	09	10	11	12	13	14	15	16	17	18	19	20	21	22	23	24	25	26	27	28	TIU	FU101	FU102	THC	FU103	TC	FU201	FU202	GCF	EX	TFU	IM	ERR	GO
Intermediate inputs	Marine industry sector	Marine fishing industry	01	3.25475e+06	13818.6	3.16152e+06	0	0	3918.18	0	0	28932.9	368524	0	0	32277.8	15.0279	4.47344e+06	1.25708e+07	0	2.58517e+07	0	0	0	0	0	420432	0	21951.2	0	1.21678e+07	6.23699e+07	204854	291295	496149	206550	702700	56.3681	47393.9	47450.3	16125.2	766275	45610.4	3.88457e+07	1.01936e+08	6.30906e+07	3.95664e+07
		Coastal tidal flat planting industry	02	9672.46	158.408	4868.39	0.541541	1.74034	138.737	6.46587	2.50306	1079.76	1587.25	232.822	1.14449	156.388	29.0769	12440.7	162006	326.609	595921	118.008	24741.1	17.8847	634.146	115.672	3481.59	725.435	658.491	0	40331.7	859454	15.2186	7.1622	22.3808	2.70177	25.0826	0	19.6871	19.6871	1.25754	46.0273	6.98059	193770	1.05326e+06	859493	193809
		Marine aquatic products processing industry	03	15150.5	0	493748	0	0	7709.29	0.00229	0.000849439	55388.9	67764.4	0	0	6.88314	788.319	2.20118e+06	18707.8	0	5.8626e+06	0	0	0	19361.4	0	201899	422677	281165	0	5.61478e+06	1.52629e+07	221532	185872	407404	0	407404	0	-153024	-153024	52154.7	306535	55485	2.88313e+07	4.43453e+07	1.5514e+07	2.90824e+07
		Offshore oil and gas industry	04	0	0	0	621892	3176.67	773.433	8423.5	5402.95	1.76864e+06	6119.99	0	15504	8850.97	5.00893	136.717	0	3.33736e+06	4.66007e+07	7.9585e+06	0	0	0	0	571.113	0	8817.52	12146.7	31627.1	6.03887e+07	0	0	0	0	0	0	-314674	-314674	-5871.59	-320545	-816048	-4.87456e+07	1.21386e+07	6.08842e+07	-4.82501e+07
		Marine mining industry	05	451.393	3.92716	353.835	19019.7	1977.67	107.945	1423.31	537.615	5974.75	1137.83	4584.66	5838.93	3302.91	86.75	344.195	3310.57	444123	2.55622e+06	612119	147175	671.34	0.434221	169.578	4444.91	3968.87	2513.33	3721.11	7540.74	3.83112e+06	-12.5723	-2.0599	-14.6322	0	-14.6322	0	-26.8591	-26.8591	-24.2738	-65.7651	-1091.35	-2.21991e+06	1.61224e+06	3.83215e+06	-2.21888e+06
		Marine salt industry	06	1.27876	0.00906054	6737.87	102.738	46.3284	204.841	59.5513	26.3311	2612.62	1133.76	3947.85	6.19249	4.44729	29.5021	18930.1	12.2609	7109.35	513823	611.323	139418	362.896	547.706	5.89858	4614.5	10271.1	7758.09	132.521	56801.6	775312	39.5259	30.4208	69.9467	0	69.9467	0	9.29045	9.29045	5.41349	84.6506	10.5884	215151	990537	775386	215225
		Marine shipbuilding industry	07	24522.1	45.5756	9330.51	18709.7	3600.86	790.09	339017	154467	8697.1	4801.2	164364	8097.73	5347.36	36589.7	399788	63758.7	648289	2.14375e+07	870936	7.42313e+06	46786.9	1.38418e+06	52987.3	2.0811e+06	215585	19345.7	104281	2.11187e+06	3.76379e+07	8671.71	7988.18	16659.9	0	16659.9	47908.5	25613.9	73522.4	135784	225966	67586.3	2.10863e+07	5.88826e+07	3.77963e+07	2.12447e+07
		Ocean engineering equipment manufacturing industry	08	12779.5	151.991	8852.05	16635.8	2189.66	628.894	201345	136894	7878.18	5421.93	75200.1	7319.8	4586.3	24188.1	115299	135512	395767	1.93201e+07	775576	2.89524e+06	58444.5	427091	33783.5	639616	78093.3	16824.4	53096	1.04316e+06	2.64916e+07	2042.54	1558.23	3600.77	0	3600.77	9613.68	23021.4	32635	28176.3	64412.1	26518.4	8.27552e+06	3.48051e+07	2.65295e+07	8.31342e+06
		Marine chemical industry	09	47942.1	200.919	52433.7	25520.6	3962.43	2819.67	24703.6	52037.2	342405	87775.9	103566	4748.42	4036.02	204397	397617	171746	712137	2.58443e+07	557422	3.56093e+06	166872	57867	181834	889664	272310	72732.4	206532	5.73948e+06	3.9788e+07	6498.73	5897.51	12396.2	0	12396.2	0	-5866.46	-5866.46	5701.52	12231.3	11057.6	4.10577e+06	4.3895e+07	3.97892e+07	4.10694e+06
		Marine pharmaceutical and bioproducts industry	10	25794.2	49.1326	75822.9	16523.5	1513.29	1867.88	4756.04	5979.51	28530.4	79770	14242.1	36.2224	985.824	6438.5	376579	106697	290989	7.98962e+06	40527.1	531986	1426.92	31694.5	12687.2	766538	179093	4.09332e+06	45004.5	1.38287e+06	1.61113e+07	8558.58	7436.69	15995.3	0	15995.3	0	-4269.53	-4269.53	4023.26	15749	5946.35	5.60004e+06	2.17212e+07	1.61211e+07	5.60984e+06
		Offshore engineering construction	11	3070.54	27.6945	502.94	324.952	56.5518	19.8471	1084.01	690.762	545.303	286.302	143667	1384.7	823.888	43218.1	44844.4	39901.4	11485.4	167841	147564	5.48187e+06	79728.1	49133.8	181496	45961.1	166337	56004.6	508270	957719	8.13386e+06	0	0	0	0	0	884084	0	884084	6060.38	890144	4150.86	6.5673e+07	7.46928e+07	9.01985e+06	6.6559e+07
		Ocean power industry	12	6925.35	109.536	3233.67	8580.89	1553.03	457.01	13430.3	6399.03	16461.8	3287.97	12275.4	21998.2	13963.6	5366.99	37374.8	104207	297511	2.85131e+06	2.29478e+06	429383	136760	101371	54975.6	57579.5	34818.4	33718.7	74305.3	387726	7.00986e+06	84.8124	95.6444	180.457	0	180.457	0	0	0	3.19893	183.656	0.490616	591206	7.60125e+06	7.01005e+06	591389
		Seawater desalination and comprehensive utilization industry	13	102876	944.262	2032.17	4575.79	944.883	219.533	7105	3177.31	6884.82	1761.51	5573.84	11848.2	11356.8	2972.83	22946.3	527203	147839	1.86933e+06	1.17224e+06	238026	74611.9	54322.1	28442.8	33976.8	21914.6	21181	42724.6	282451	4.69948e+06	86.2718	108.517	194.789	129.125	323.914	0	43.848	43.848	3.10176	370.864	4.54323	849303	5.54915e+06	4.69985e+06	849669
		Marine transportation industry	14	96647.3	833.539	75420.7	12095.9	3240.8	2073.63	76207.3	46401.3	50367.6	33657.2	111543	5155.52	4625.9	586737	2.01266e+06	915828	607184	1.79972e+07	625266	5.07253e+06	9.63414e+06	3.52463e+06	5.9004e+06	1.57738e+06	1.53018e+06	937810	2.21953e+06	1.92408e+07	7.29005e+07	440508	457474	897982	26712.6	924694	63250	69942.4	133192	100305	1.15819e+06	6674.1	4.87645e+07	1.22817e+08	7.40521e+07	4.9916e+07
		Marine tourism industry	15	401016	1320.05	514239	122514	28088.1	17089.6	466691	244192	210618	285271	315574	21870.7	20704.4	1.83531e+06	1.77111e+07	1.27878e+06	5.10422e+06	8.40055e+07	2.90055e+06	1.24812e+07	5.26475e+07	2.34929e+07	4.7228e+07	2.02746e+07	6.20136e+06	1.64712e+06	2.22377e+07	8.69319e+07	3.88627e+08	1.7188e+06	3.3081e+06	5.0269e+06	2.55201e+06	7.57891e+06	0	0	0	943553	8.52246e+06	1.88658e+06	1.18148e+08	5.13411e+08	3.95263e+08	1.24784e+08
		Other agriculture, forestry, animal husbandry and fishery	16	5.74274e+06	114256	9.76769e+06	478.446	1523.46	175118	5721.4	2223.77	1.34805e+06	2.59995e+06	208434	1006.84	98756.7	25779.1	1.97749e+07	1.43837e+08	289998	7.05664e+08	104241	2.19344e+07	15848	561230	103214	4.84428e+06	641058	634374	0	5.42957e+07	9.72791e+08	4.35213e+07	2.17911e+07	6.53124e+07	0	6.53124e+07	1.49801e+06	1.19948e+08	1.21446e+08	2.68303e+06	1.89442e+08	1.24423e+07	1.68226e+08	1.31802e+09	1.14979e+09	3.45226e+08
		Other mining industry	17	79904.3	654.297	63067.4	160721	345867	14716	295932	121995	9.90937e+06	232015	793525	1.11909e+06	661297	15516.9	61586.9	587734	6.12092e+07	6.79223e+08	1.46342e+08	2.62236e+07	119446	78.5044	29572.4	798837	706924	488897	719782	1.20265e+06	9.31527e+08	-393675	-63373.6	-457048	0	-457048	0	-1.44844e+07	-1.44844e+07	-947327	-1.58888e+07	-6.17608e+07	-4.25768e+08	5.51631e+08	9.77399e+08	-3.79896e+08
		Other manufacturing industries	18	2.03627e+07	144253	1.40167e+07	3.89025e+06	534074	474102	3.51821e+07	2.11898e+07	1.36062e+07	8.76462e+06	2.94179e+07	909129	746615	1.42212e+07	1.32671e+08	2.19834e+08	9.60467e+07	6.14388e+09	1.01791e+08	1.4288e+09	5.00613e+07	1.08751e+08	4.82711e+07	2.01758e+08	5.03548e+07	2.21357e+08	7.80145e+07	7.22513e+08	9.76756e+09	9.8597e+08	9.11041e+08	1.89701e+09	0	1.89701e+09	6.32207e+08	1.42372e+09	2.05593e+09	2.33259e+09	6.28553e+09	1.92049e+09	-1.35446e+09	1.27781e+10	1.41326e+10	3.01058e+09
		Other electricity, heat, gas and water production and supply industries	19	743603	12752	431953	902354	153518	50364.9	1.4224e+06	690618	1.8583e+06	385241	1.36201e+06	2.24865e+06	1.32464e+06	775750	5.6978e+06	1.08108e+07	3.08898e+07	3.0608e+08	2.4975e+08	4.67248e+07	1.46997e+07	1.06925e+07	6.26847e+06	6.90874e+06	4.59268e+06	4.09925e+06	8.46248e+06	6.98059e+07	7.87846e+08	2.13268e+06	3.46093e+06	5.5936e+06	0	5.5936e+06	0	1.59478e+06	1.59478e+06	62381.2	7.25077e+06	9726.82	1.05557e+08	9.00643e+08	7.95087e+08	1.12798e+08
		Other construction industry	20	61161.5	501.654	10186.2	6603.52	1183.57	387.728	22008	13818	10618.2	5716.09	2.78691e+06	28178.9	18236.7	864120	886405	796788	228955	3.37521e+06	2.962e+06	1.10009e+08	1.60194e+06	991350	3.54866e+06	932419	3.36589e+06	1.12823e+06	1.025e+07	1.93349e+07	1.63241e+08	0	0	0	0	0	1.88901e+09	0	1.88901e+09	1.46181e+07	1.90363e+09	1.02127e+07	1.17077e+09	3.22743e+09	2.05666e+09	3.06419e+09
		Wholesale and retail	21	2.97712e+06	16347.8	3.05983e+06	312942	73496.5	69390.6	2.77871e+06	1.70384e+06	1.44991e+06	1.25533e+06	3.20514e+06	167727	131195	1.83032e+06	2.21845e+07	2.97986e+07	1.29051e+07	6.47225e+08	1.97577e+07	1.59726e+08	1.21311e+07	1.55449e+07	7.53637e+06	2.18134e+07	6.64552e+06	3.72092e+07	1.26486e+07	1.08857e+08	1.13301e+09	3.28088e+07	2.84977e+07	6.13064e+07	0	6.13064e+07	1.15021e+07	4.78982e+07	5.94003e+07	4.93014e+07	1.70008e+08	0	3.66906e+08	1.66993e+09	1.30302e+09	5.36914e+08
		Information transmission, software and information technology services	22	787278	2723.69	156176	34523.2	6673.33	5724.99	266597	300085	70273	95197.5	310776	47804.4	42656.7	1.69962e+06	6.2697e+06	1.13001e+06	1.33869e+06	6.21058e+07	5.59668e+06	4.58563e+07	1.20601e+07	1.8925e+08	5.25025e+07	1.45605e+07	1.09104e+07	1.0911e+07	5.28933e+07	6.45934e+07	5.33805e+08	1.50237e+07	1.42236e+07	2.92473e+07	0	2.92473e+07	2.76623e+07	0	2.76623e+07	6.22871e+06	6.31383e+07	6.75929e+06	3.84963e+08	9.75147e+08	5.90184e+08	4.41342e+08
		The financial industry	23	2.02425e+06	14258.3	177802	791214	110612	19174.1	891206	565787	541708	294565	3.02293e+06	336656	214543	1.29762e+07	2.25871e+07	1.54674e+07	2.3383e+07	1.86054e+08	4.00796e+07	1.17753e+08	7.50526e+07	2.02739e+07	1.06728e+08	2.37038e+07	1.54389e+07	4.00057e+06	2.18413e+07	3.20135e+08	1.01448e+09	1.53619e+07	2.80366e+07	4.33986e+07	8.94577e+06	5.23443e+07	0	0	0	1.25713e+06	5.36015e+07	2.29769e+06	2.96073e+08	1.36186e+09	1.06578e+09	3.47377e+08
		Scientific research and technical services	24	965001	7907.83	61227	135318	29467.3	8707.58	298755	218182	75832.3	189276	9.79819e+06	40386.2	30197.5	137154	125097	8.23513e+06	5.58783e+06	6.19584e+07	4.21475e+06	2.52114e+08	1.27842e+07	3.09719e+06	1.28515e+06	9.28688e+07	1.5183e+06	297558	422563	6.16538e+06	4.6267e+08	342864	375265	718129	2.65945e+07	2.73126e+07	1.5143e+07	0	1.5143e+07	1.64799e+06	4.41036e+07	4.41904e+06	3.07975e+08	8.1033e+08	5.02355e+08	3.4766e+08
		Education	25	46001	132.472	5758.58	2544.46	735.975	233.635	13066.4	6270.45	3628.76	4591.66	19682.2	220.127	832.27	28151.5	341995	117719	139247	1.73447e+06	63583.4	907652	1.70779e+06	606436	4.49571e+06	645437	8.18726e+06	905106	8.01022e+06	2.75628e+06	3.07508e+07	3.4094e+07	3.167e+07	6.5764e+07	8.40284e+07	1.49792e+08	0	0	0	0	1.49792e+08	0	3.9543e+08	5.75973e+08	1.80543e+08	5.45222e+08
		Health and social work	26	22953.1	68.0654	2265.19	2702.58	1664.7	381.069	29490.4	14378.5	29292.7	2570.61	31159.3	3715.27	2700.63	19666.1	24388	86555.4	320458	4.06106e+06	414042	1.32438e+06	468853	24886.6	413560	65502.1	228873	3.25545e+06	2.8208e+06	745841	1.44177e+07	2.83408e+07	2.3527e+07	5.18678e+07	9.3354e+07	1.45222e+08	0	0	0	82952	1.45305e+08	629827	3.8708e+08	5.46173e+08	1.59093e+08	5.31755e+08
		Public administration, social security and social organization	27	40018.2	352.214	15109.3	5709.14	907.636	558.141	24970.7	12704.8	7661.58	9259.94	10381	2382.1	2206.72	103287	506655	441734	179974	3.98171e+06	295477	467297	315031	587246	982242	760767	1.01135e+06	168045	2.29386e+07	3.59751e+06	3.64691e+07	594298	1.7173e+06	2.31159e+06	3.92353e+08	3.94664e+08	0	0	0	684938	3.95349e+08	1.41258e+06	4.70499e+08	9.00904e+08	4.30406e+08	8.64435e+08
		Other Services	28	6.6745e+06	42894.4	2.8117e+06	3.42379e+06	165118	93809	3.03891e+06	1.69189e+06	2.02183e+06	1.53315e+06	4.08293e+06	277242	279359	1.55397e+07	9.82482e+07	4.44054e+07	4.31766e+07	6.47034e+08	3.57941e+07	1.75737e+08	3.54828e+08	1.33413e+08	2.32685e+08	1.05993e+08	6.05574e+07	3.22304e+07	1.26852e+08	6.66161e+08	2.79879e+09	3.27493e+08	3.97044e+08	7.24537e+08	1.25074e+08	8.49611e+08	3.35613e+07	4.60247e+07	7.9586e+07	1.00332e+08	1.02953e+09	1.09092e+08	5.03772e+08	4.223e+09	3.71923e+09	1.42421e+09
	Total intermediate inputs		TII	4.45289e+07	374765	3.49885e+07	1.05356e+07	1.47519e+06	951486	4.54142e+07	2.71878e+07	3.34677e+07	1.63198e+07	5.60047e+07	5.286e+06	3.66427e+06	5.09827e+07	3.37204e+08	4.91647e+08	2.877e+08	9.71584e+09	6.25121e+08	2.426e+09	5.98693e+08	5.12937e+08	5.18524e+08	5.02656e+08	1.73297e+08	3.23906e+08	3.71382e+08	2.17616e+09	1.93922e+10	1.4879e+09	1.46559e+09	2.95349e+09	7.33135e+08	3.68662e+09	2.61159e+09	1.62439e+09	4.23598e+09	2.50982e+09	1.04324e+10	2.0073e+09	3.06724e+09	3.08846e+10	2.78174e+10	11492370000
Value added		Remuneration of workers	VA001	4.47636e+07	687706	4.67682e+06	380733	55200.6	17914.6	6.8087e+06	3.61163e+06	1.94191e+06	1.94139e+06	1.24207e+07	665647	615824	2.22657e+07	1.26832e+08	8.41138e+08	8.66204e+07	1.11693e+09	8.37268e+07	5.20951e+08	5.37401e+08	1.95497e+08	3.04344e+08	1.95103e+08	3.01192e+08	1.82455e+08	4.3825e+08	9.34469e+08	5.96577e+09
		Net production tax	VA002	1.32943e+06	-54998.3	868659	630468	33959.4	5391.68	1.05673e+06	764463	4.21878e+06	736591	2.97431e+06	262650	165712	8.32824e+06	9.44311e+06	-5.09677e+07	7.67288e+07	4.88068e+08	3.03785e+07	1.11741e+08	1.1856e+08	1.33173e+07	8.1593e+07	1.41062e+07	962063	158827	2.25425e+06	1.77943e+08	1.09561e+09
		Depreciation of fixed assets	VA003	3.85663e+06	24887	1.01327e+06	501889	15243.4	5306.65	1.59897e+06	1.07254e+06	1.40413e+06	652322	754528	1.01056e+06	614745	1.3774e+07	2.902e+07	2.36948e+07	4.30989e+07	4.22966e+08	1.14931e+08	3.23782e+07	1.21557e+08	1.30483e+08	3.81116e+07	7.18604e+07	8.13727e+07	3.27069e+07	8.43645e+07	4.19636e+08	1.67248e+09
		Net operating income	VA004	7.45778e+06	20903.8	2.79804e+06	89820.3	32643.1	10438	4.00405e+06	2.16858e+06	2.8625e+06	2.07109e+06	2.53861e+06	376401	488599	2.74659e+07	1.09121e+07	1.25042e+07	5.7483e+07	1.03433e+09	4.64858e+07	1.36354e+08	2.93717e+08	1.22912e+08	4.19283e+08	2.66046e+07	1.91494e+07	6.94611e+06	4.65431e+06	5.14792e+08	2.75852e+09
		Total value added	TVA	5.74074e+07	678498	9.35679e+06	1.60291e+06	137046	39050.9	1.34685e+07	7.61721e+06	1.04273e+07	5.4014e+06	1.86881e+07	2.31526e+06	1.88488e+06	7.18338e+07	1.76207e+08	8.2637e+08	2.63931e+08	3.0623e+09	2.75522e+08	8.01425e+08	1.07124e+09	4.6221e+08	8.43331e+08	3.07674e+08	4.02676e+08	2.22267e+08	5.29523e+08	2.04684e+09	11492370000
Total investment in			TI	1.01936e+08	1.05326e+06	4.43453e+07	1.21386e+07	1.61224e+06	990537	5.88826e+07	3.48051e+07	4.3895e+07	2.17212e+07	7.46928e+07	7.60125e+06	5.54915e+06	1.22817e+08	5.13411e+08	1.31802e+09	5.51631e+08	1.27781e+10	9.00643e+08	3.22743e+09	1.66993e+09	9.75147e+08	1.36186e+09	8.1033e+08	5.75973e+08	5.46173e+08	9.00904e+08	4.223e+09	3.08846e+10

## Sheet: 2022 mtt inverse transformation
2022GDP	12047240000
Y	0.080291	0.000237296	0.0821953	0	0	9.0427e-05	0	0	0.00062579	0.00902924	0	0	0.000824698	3.72827e-07	0.10667	0.325524	0	0.632557	0	0	0	0	0	0.0108555	0	0.00054713	0	0.306024	1		2.55547
	0.0482095	0.000553996	0.0259453	2.79381e-06	9.84801e-06	0.000656712	3.28116e-05	1.21531e-05	0.00479164	0.00806844	0.0010324	6.16999e-06	0.000805208	0.000146572	0.0606568	0.839786	0.00159611	2.9831	0.000609918	0.122967	8.93685e-05	0.00321193	0.00053397	0.0182168	0.00373374	0.00335391	0	0.206842	1		5.33497
	0.000523876	0	0.0180426	0	0	0.000254996	8.24432e-11	2.92147e-11	0.00171317	0.00235209	0	0	3.10043e-07	2.75284e-05	0.0739424	0.000665983	0	0.205674	0	0	0	0.000679557	0	0.00730767	0.0150856	0.0100837	0	0.197408	1		1.53376
	0	0	0	-0.0139979	-7.81506e-05	-1.61168e-05	-0.000173084	-0.000105983	-0.0326144	-0.000123277	0	-0.000332284	-0.000236919	-9.89852e-08	-2.62059e-06	0	-0.071917	-0.964729	-0.173424	0	0	0	0	-1.18058e-05	0	-0.000175826	-0.000243261	-0.000679195	1		-0.258861
	-0.000194467	-1.19693e-06	-0.000157852	-0.00888636	-0.000996268	-4.58455e-05	-0.000652344	-0.000234851	-0.00232371	-0.00050049	-0.00180811	-0.00270848	-0.00191982	-3.93312e-05	-0.000148381	-0.00144694	-0.194794	-1.13885	-0.272143	-0.0670935	-0.000300801	-2.1181e-07	-6.77265e-05	-0.00202843	-0.00176278	-0.00109297	-0.00162542	-0.0034026	1		-0.705223
	6.24087e-06	2.87669e-08	0.0347285	0.000530174	0.000255646	0.00095358	0.000301562	0.000128364	0.0113118	0.00556304	0.0172802	3.23542e-05	2.70378e-05	0.000159938	0.0889493	6.01531e-05	0.0349459	2.51829	0.00308124	0.701359	0.00181356	0.00268392	2.6779e-05	0.023229	0.0510519	0.0388062	0.00065514	0.278337	1		4.81456
	0.00114103	1.45552e-06	0.00045084	0.000922183	0.00019289	3.50114e-05	0.0163034	0.00711067	0.00037682	0.000224194	0.00704404	0.000401681	0.000324566	0.00171946	0.0184997	0.00301246	0.0302819	1.01702	0.041476	0.35365	0.00221588	0.0674722	0.00232047	0.101652	0.0104443	0.000909166	0.00493698	0.101618	1		2.79176
	0.00149955	1.23862e-05	0.00108236	0.00207553	0.000297513	7.03306e-05	0.024403	0.0159235	0.000842078	0.000637682	0.00812877	0.000919496	0.000709937	0.00287378	0.0134628	0.0162838	0.0467064	2.31592	0.0934172	0.350313	0.00698682	0.0528617	0.00375843	0.0787086	0.00954191	0.00199552	0.00633871	0.126613	1		4.18238
	0.0117454	3.32308e-05	0.0140611	0.00654673	0.00110102	0.000677181	0.00627558	0.0126528	0.0764268	0.0221722	0.0236102	0.00124019	0.00123394	0.0512831	0.0970367	0.0422096	0.172731	6.48155	0.140591	0.909313	0.0413721	0.0149468	0.0456741	0.232546	0.07029	0.018777	0.0537367	1.46731	1		11.0171
	0.00467204	5.95522e-06	0.0144146	0.00308803	0.00031059	0.000321437	0.000871476	0.00105251	0.00460642	0.0145832	0.00228598	6.91095e-06	0.000206754	0.00115195	0.0660794	0.0197567	0.0521802	1.44444	0.00751517	0.0954537	0.000264453	0.00604025	0.00211563	0.144017	0.0333302	0.758361	0.00821017	0.253163	1		3.9385
	4.37283e-05	2.81412e-07	7.54272e-06	4.92351e-06	9.34478e-07	2.65462e-07	1.63773e-05	9.97024e-06	7.21507e-06	4.10732e-06	0.00187699	2.107e-05	1.58603e-05	0.00062286	0.000623171	0.00057276	0.000163969	0.00246263	0.00215281	0.0799134	0.00116673	0.000728346	0.00243433	0.000692804	0.00248786	0.000826243	0.0075228	0.0142229	1		1.1186
	0.0116643	0.000125869	0.00569184	0.0152421	0.00301937	0.000749826	0.0235557	0.0107246	0.0251567	0.00566183	0.0193067	0.0396759	0.0306306	0.00910831	0.0616444	0.181143	0.506547	4.89893	3.97516	0.754243	0.237644	0.176865	0.0906195	0.101759	0.0619605	0.0590603	0.131385	0.667714	1		13.105
	0.0969483	0.000745657	0.0028789	0.00651875	0.00140516	0.000297994	0.0100532	0.00437828	0.00887759	0.00246558	0.00734199	0.0170137	0.0169333	0.00412971	0.0313998	0.531549	0.205568	2.43017	1.64713	0.337063	0.105012	0.0766767	0.0387183	0.0482971	0.0312151	0.0298958	0.0606382	0.369435	1		7.12276
	0.00188093	1.12978e-05	0.00154802	0.000247463	7.20952e-05	3.80087e-05	0.00154145	0.000899403	0.000890279	0.000660771	0.00198299	0.000105855	0.000113784	0.0119333	0.0394625	0.0180327	0.0116922	0.354915	0.0124294	0.100549	0.196803	0.0759707	0.112585	0.0327086	0.0318645	0.0191439	0.0450842	0.399975	1		2.47314
	0.00320367	7.18466e-06	0.0044017	0.00103608	0.000259309	0.00013176	0.00387165	0.00194484	0.00156263	0.00235346	0.00230018	0.000187148	0.000206509	0.0151276	0.14047	0.0103918	0.0413431	0.686259	0.0241226	0.102243	0.437492	0.201789	0.362876	0.169364	0.0512099	0.0135266	0.179236	0.726007	1		4.18292
	0.0160538	0.000224087	0.0288189	1.37111e-06	4.79672e-06	0.000460845	1.61256e-05	5.99608e-06	0.00332734	0.00736216	0.000513718	3.01692e-06	0.000284565	7.21728e-05	0.0535393	0.41247	0.000787029	1.96898	0.00029928	0.0605434	4.39801e-05	0.0015788	0.000264678	0.0142083	0.00183276	0.00179584	0	0.154551	1		3.72805
	-0.000205891	-1.16719e-06	-0.000168182	-0.000417943	-0.00103416	-3.72318e-05	-0.000800721	-0.000312846	-0.0224033	-0.000605055	-0.00187097	-0.00308782	-0.00225293	-4.20231e-05	-0.000158633	-0.00153611	-0.159613	-1.77821	-0.389185	-0.0714318	-0.000319907	-2.28125e-07	-7.06141e-05	-0.00217717	-0.00187702	-0.00126418	-0.00187009	-0.00324319	1		-1.4442
	0.00676031	3.24874e-05	0.00491907	0.00133906	0.000200171	0.000148785	0.0118964	0.00686585	0.00398868	0.00291464	0.00878896	0.00031734	0.000308788	0.00467775	0.0428185	0.0743607	0.0312562	2.03803	0.0341535	0.475772	0.0169306	0.0379688	0.0153217	0.069197	0.0171747	0.0747959	0.0263488	0.243966	1		4.25126
	0.00631665	7.65304e-05	0.00383885	0.0081031	0.00152098	0.000415716	0.0126024	0.0058394	0.0143445	0.00333535	0.0107898	0.0205175	0.0151325	0.00662943	0.0472112	0.0948372	0.265233	2.65304	2.18907	0.41462	0.12891	0.0942447	0.0520166	0.0617389	0.0411149	0.0361233	0.0753772	0.614066	1		7.87706
	1.96418e-05	1.11106e-07	3.43951e-06	2.25159e-06	4.37228e-07	1.16913e-07	7.48353e-06	4.49642e-06	3.16629e-06	1.84899e-06	0.000820223	9.64702e-06	7.68288e-06	0.000280775	0.000277821	0.000257883	7.37061e-05	0.00111596	0.000973946	0.0361452	0.000528312	0.000331033	0.00107309	0.000316373	0.00113361	0.000375012	0.00341759	0.00646767	1		1.05365
	0.00555581	2.06832e-05	0.00603736	0.000607633	0.000154447	0.000122499	0.00525821	0.00309043	0.0024254	0.00235907	0.00535744	0.000326481	0.000303527	0.00340772	0.0401698	0.0570584	0.0235703	1.20402	0.0372082	0.297804	0.022976	0.0304901	0.0134006	0.0420345	0.0127426	0.0703411	0.0238965	0.207092	1		3.11783
	0.00168776	4.16899e-06	0.000351936	7.86666e-05	1.63471e-05	1.15505e-05	0.000595595	0.000644822	0.000138073	0.000207813	0.000605443	0.000110241	0.000114474	0.00375138	0.0133901	0.00246723	0.0028233	0.137128	0.0124318	0.0984356	0.0265899	0.430121	0.11015	0.0327357	0.0244775	0.0241848	0.116605	0.144551	1		2.18441
	0.0055737	2.778e-05	0.00050967	0.00229608	0.000352326	5.07702e-05	0.00252635	0.0015355	0.00136863	0.000829541	0.00759873	0.000986247	0.000786557	0.0356452	0.0619973	0.0435304	0.0644096	0.518995	0.112958	0.331048	0.212035	0.0584375	0.294774	0.0685855	0.0441261	0.0113403	0.0622986	0.908678	1		3.8533
	0.00264714	1.53869e-05	0.000176862	0.000394812	9.37244e-05	2.306e-05	0.000854949	0.000599913	0.00019309	0.000534842	0.0248659	0.000118204	0.000105335	0.00039552	0.000331753	0.0230411	0.015361	0.173937	0.0118119	0.725066	0.0361143	0.00931275	0.00332919	0.267818	0.0043237	0.000828391	0.00117994	0.0177443	1		2.32122
	8.21461e-05	1.64612e-07	1.07601e-05	4.81075e-06	1.51091e-06	3.89844e-07	2.44819e-05	1.12542e-05	6.02136e-06	8.34072e-06	3.17295e-05	4.26193e-07	1.72021e-06	5.0432e-05	0.000604506	0.000213769	0.000248175	0.00316662	0.000122403	0.00168064	0.00312933	0.00112846	0.00757274	0.0012144	0.0151603	0.00163713	0.0148072	0.00519564	1		1.05612
	4.19241e-05	8.6623e-08	4.14207e-06	5.16362e-06	3.45024e-06	6.41184e-07	5.55143e-05	2.60394e-05	5.21487e-05	4.73619e-06	5.09409e-05	7.29626e-06	6.28339e-06	3.82199e-05	4.34302e-05	0.000152008	0.000574593	0.00764065	0.000783999	0.00248629	0.000867761	4.85305e-05	0.000709334	0.000124882	0.000428572	0.0060646	0.00519113	0.00145261	1		1.02686
	4.51078e-05	2.76126e-07	1.77662e-05	6.83875e-06	1.17005e-06	5.89882e-07	2.88989e-05	1.41692e-05	7.99677e-06	1.05893e-05	1.06086e-05	2.92053e-06	3.22906e-06	0.000118327	0.000575107	0.000503945	0.000201299	0.00456688	0.000350903	0.000548214	0.00036642	0.000706871	0.00105314	0.000906554	0.00118319	0.000192883	0.026964	0.00426	1		1.04265
	0.0046149	2.04469e-05	0.00206088	0.00248726	0.000131367	6.16462e-05	0.00217063	0.00115784	0.00124043	0.00107802	0.00254996	0.000204909	0.000239473	0.0110724	0.0674184	0.0316539	0.0299023	0.452228	0.0255056	0.123238	0.254253	0.0996583	0.155598	0.07615	0.0430525	0.0231678	0.0887449	0.481597	1		2.98126
	0.00490546	4.07402e-05	0.000855495	0.000136317	1.33893e-05	3.22638e-06	0.00117974	0.000641869	0.000794069	0.000470032	0.00148329	0.000207753	0.000200197	0.00602066	0.0147421	0.0730882	0.022517	0.264097	0.0238696	0.0699147	0.0929555	0.0412452	0.0758376	0.0269216	0.0354034	0.0196089	0.0457606	0.177086	1
Z	0.0276833	0.000224874	0.00484422	0.000769095	7.60514e-05	1.81753e-05	0.00666611	0.00361966	0.00445289	0.00265504	0.00833752	0.00117532	0.00114122	0.0339424	0.0831031	0.413186	0.127061	1.4911	0.1348	0.394972	0.524996	0.233273	0.429082	0.152112	0.200084	0.11084	0.258393	1
	5.64861
	Y(n+1)j																											y(n+1)n
Z transform into Y(n+1)j	0.0049009	3.98105e-05	0.000857595	0.000136156	1.34637e-05	3.21766e-06	0.00118013	0.000640805	0.000788316	0.000470034	0.00147603	0.000208072	0.000202036	0.00600898	0.0147121	0.0731482	0.0224942	0.263977	0.0238643	0.0699238	0.0929425	0.0412974	0.0759624	0.0269292	0.0354219	0.0196225	0.0457446	0.177035
																													X(n+1)j transpose
Total value added	5.90423e+07	479607	1.03316e+07	1.64031e+06	162201	38764	1.42173e+07	7.71993e+06	9.49703e+06	5.66261e+06	1.77821e+07	2.5067e+06	2.43397e+06	7.23916e+07	1.77241e+08	8.81234e+08	2.70993e+08	3.18019e+09	2.87499e+08	8.42389e+08	1.1197e+09	4.97519e+08	9.15137e+08	3.24422e+08	4.26736e+08	2.36397e+08	5.51096e+08	2.13278e+09	5.90423e+07	12047240000
diag	2.55547																												479607
		5.33497																											1.03316e+07
			1.53376																										1.64031e+06
				-0.258861																									162201
					-0.705223																								38764
						4.81456																							1.42173e+07
							2.79176																						7.71993e+06
								4.18238																					9.49703e+06
									11.0171																				5.66261e+06
										3.9385																			1.77821e+07
											1.1186																		2.5067e+06
												13.105																	2.43397e+06
													7.12276																7.23916e+07
														2.47314															1.77241e+08
															4.18292														8.81234e+08
																3.72805													2.70993e+08
																	-1.4442												3.18019e+09
																		4.25126											2.87499e+08
																			7.87706										8.42389e+08
																				1.05365									1.1197e+09
																					3.11783								4.97519e+08
																						2.18441							9.15137e+08
																							3.8533						3.24422e+08
																								2.32122					4.26736e+08
																									1.05612				2.36397e+08
																										1.02686			5.51096e+08
																											1.04265		2.13278e+09
																												2.98126
Y transpose	0.080291	0.0482095	0.000523876	0	-0.000194467	6.24087e-06	0.00114103	0.00149955	0.0117454	0.00467204	4.37283e-05	0.0116643	0.0969483	0.00188093	0.00320367	0.0160538	-0.000205891	0.00676031	0.00631665	1.96418e-05	0.00555581	0.00168776	0.0055737	0.00264714	8.21461e-05	4.19241e-05	4.51078e-05	0.0046149
	0.000237296	0.000553996	0	0	-1.19693e-06	2.87669e-08	1.45552e-06	1.23862e-05	3.32308e-05	5.95522e-06	2.81412e-07	0.000125869	0.000745657	1.12978e-05	7.18466e-06	0.000224087	-1.16719e-06	3.24874e-05	7.65304e-05	1.11106e-07	2.06832e-05	4.16899e-06	2.778e-05	1.53869e-05	1.64612e-07	8.6623e-08	2.76126e-07	2.04469e-05
	0.0821953	0.0259453	0.0180426	0	-0.000157852	0.0347285	0.00045084	0.00108236	0.0140611	0.0144146	7.54272e-06	0.00569184	0.0028789	0.00154802	0.0044017	0.0288189	-0.000168182	0.00491907	0.00383885	3.43951e-06	0.00603736	0.000351936	0.00050967	0.000176862	1.07601e-05	4.14207e-06	1.77662e-05	0.00206088
	0	2.79381e-06	0	-0.0139979	-0.00888636	0.000530174	0.000922183	0.00207553	0.00654673	0.00308803	4.92351e-06	0.0152421	0.00651875	0.000247463	0.00103608	1.37111e-06	-0.000417943	0.00133906	0.0081031	2.25159e-06	0.000607633	7.86666e-05	0.00229608	0.000394812	4.81075e-06	5.16362e-06	6.83875e-06	0.00248726
	0	9.84801e-06	0	-7.81506e-05	-0.000996268	0.000255646	0.00019289	0.000297513	0.00110102	0.00031059	9.34478e-07	0.00301937	0.00140516	7.20952e-05	0.000259309	4.79672e-06	-0.00103416	0.000200171	0.00152098	4.37228e-07	0.000154447	1.63471e-05	0.000352326	9.37244e-05	1.51091e-06	3.45024e-06	1.17005e-06	0.000131367
	9.0427e-05	0.000656712	0.000254996	-1.61168e-05	-4.58455e-05	0.00095358	3.50114e-05	7.03306e-05	0.000677181	0.000321437	2.65462e-07	0.000749826	0.000297994	3.80087e-05	0.00013176	0.000460845	-3.72318e-05	0.000148785	0.000415716	1.16913e-07	0.000122499	1.15505e-05	5.07702e-05	2.306e-05	3.89844e-07	6.41184e-07	5.89882e-07	6.16462e-05
	0	3.28116e-05	8.24432e-11	-0.000173084	-0.000652344	0.000301562	0.0163034	0.024403	0.00627558	0.000871476	1.63773e-05	0.0235557	0.0100532	0.00154145	0.00387165	1.61256e-05	-0.000800721	0.0118964	0.0126024	7.48353e-06	0.00525821	0.000595595	0.00252635	0.000854949	2.44819e-05	5.55143e-05	2.88989e-05	0.00217063
	0	1.21531e-05	2.92147e-11	-0.000105983	-0.000234851	0.000128364	0.00711067	0.0159235	0.0126528	0.00105251	9.97024e-06	0.0107246	0.00437828	0.000899403	0.00194484	5.99608e-06	-0.000312846	0.00686585	0.0058394	4.49642e-06	0.00309043	0.000644822	0.0015355	0.000599913	1.12542e-05	2.60394e-05	1.41692e-05	0.00115784
	0.00062579	0.00479164	0.00171317	-0.0326144	-0.00232371	0.0113118	0.00037682	0.000842078	0.0764268	0.00460642	7.21507e-06	0.0251567	0.00887759	0.000890279	0.00156263	0.00332734	-0.0224033	0.00398868	0.0143445	3.16629e-06	0.0024254	0.000138073	0.00136863	0.00019309	6.02136e-06	5.21487e-05	7.99677e-06	0.00124043
	0.00902924	0.00806844	0.00235209	-0.000123277	-0.00050049	0.00556304	0.000224194	0.000637682	0.0221722	0.0145832	4.10732e-06	0.00566183	0.00246558	0.000660771	0.00235346	0.00736216	-0.000605055	0.00291464	0.00333535	1.84899e-06	0.00235907	0.000207813	0.000829541	0.000534842	8.34072e-06	4.73619e-06	1.05893e-05	0.00107802
	0	0.0010324	0	0	-0.00180811	0.0172802	0.00704404	0.00812877	0.0236102	0.00228598	0.00187699	0.0193067	0.00734199	0.00198299	0.00230018	0.000513718	-0.00187097	0.00878896	0.0107898	0.000820223	0.00535744	0.000605443	0.00759873	0.0248659	3.17295e-05	5.09409e-05	1.06086e-05	0.00254996
	0	6.16999e-06	0	-0.000332284	-0.00270848	3.23542e-05	0.000401681	0.000919496	0.00124019	6.91095e-06	2.107e-05	0.0396759	0.0170137	0.000105855	0.000187148	3.01692e-06	-0.00308782	0.00031734	0.0205175	9.64702e-06	0.000326481	0.000110241	0.000986247	0.000118204	4.26193e-07	7.29626e-06	2.92053e-06	0.000204909
	0.000824698	0.000805208	3.10043e-07	-0.000236919	-0.00191982	2.70378e-05	0.000324566	0.000709937	0.00123394	0.000206754	1.58603e-05	0.0306306	0.0169333	0.000113784	0.000206509	0.000284565	-0.00225293	0.000308788	0.0151325	7.68288e-06	0.000303527	0.000114474	0.000786557	0.000105335	1.72021e-06	6.28339e-06	3.22906e-06	0.000239473
	3.72827e-07	0.000146572	2.75284e-05	-9.89852e-08	-3.93312e-05	0.000159938	0.00171946	0.00287378	0.0512831	0.00115195	0.00062286	0.00910831	0.00412971	0.0119333	0.0151276	7.21728e-05	-4.20231e-05	0.00467775	0.00662943	0.000280775	0.00340772	0.00375138	0.0356452	0.00039552	5.0432e-05	3.82199e-05	0.000118327	0.0110724
	0.10667	0.0606568	0.0739424	-2.62059e-06	-0.000148381	0.0889493	0.0184997	0.0134628	0.0970367	0.0660794	0.000623171	0.0616444	0.0313998	0.0394625	0.14047	0.0535393	-0.000158633	0.0428185	0.0472112	0.000277821	0.0401698	0.0133901	0.0619973	0.000331753	0.000604506	4.34302e-05	0.000575107	0.0674184
	0.325524	0.839786	0.000665983	0	-0.00144694	6.01531e-05	0.00301246	0.0162838	0.0422096	0.0197567	0.00057276	0.181143	0.531549	0.0180327	0.0103918	0.41247	-0.00153611	0.0743607	0.0948372	0.000257883	0.0570584	0.00246723	0.0435304	0.0230411	0.000213769	0.000152008	0.000503945	0.0316539
	0	0.00159611	0	-0.071917	-0.194794	0.0349459	0.0302819	0.0467064	0.172731	0.0521802	0.000163969	0.506547	0.205568	0.0116922	0.0413431	0.000787029	-0.159613	0.0312562	0.265233	7.37061e-05	0.0235703	0.0028233	0.0644096	0.015361	0.000248175	0.000574593	0.000201299	0.0299023
	0.632557	2.9831	0.205674	-0.964729	-1.13885	2.51829	1.01702	2.31592	6.48155	1.44444	0.00246263	4.89893	2.43017	0.354915	0.686259	1.96898	-1.77821	2.03803	2.65304	0.00111596	1.20402	0.137128	0.518995	0.173937	0.00316662	0.00764065	0.00456688	0.452228
	0	0.000609918	0	-0.173424	-0.272143	0.00308124	0.041476	0.0934172	0.140591	0.00751517	0.00215281	3.97516	1.64713	0.0124294	0.0241226	0.00029928	-0.389185	0.0341535	2.18907	0.000973946	0.0372082	0.0124318	0.112958	0.0118119	0.000122403	0.000783999	0.000350903	0.0255056
	0	0.122967	0	0	-0.0670935	0.701359	0.35365	0.350313	0.909313	0.0954537	0.0799134	0.754243	0.337063	0.100549	0.102243	0.0605434	-0.0714318	0.475772	0.41462	0.0361452	0.297804	0.0984356	0.331048	0.725066	0.00168064	0.00248629	0.000548214	0.123238
	0	8.93685e-05	0	0	-0.000300801	0.00181356	0.00221588	0.00698682	0.0413721	0.000264453	0.00116673	0.237644	0.105012	0.196803	0.437492	4.39801e-05	-0.000319907	0.0169306	0.12891	0.000528312	0.022976	0.0265899	0.212035	0.0361143	0.00312933	0.000867761	0.00036642	0.254253
	0	0.00321193	0.000679557	0	-2.1181e-07	0.00268392	0.0674722	0.0528617	0.0149468	0.00604025	0.000728346	0.176865	0.0766767	0.0759707	0.201789	0.0015788	-2.28125e-07	0.0379688	0.0942447	0.000331033	0.0304901	0.430121	0.0584375	0.00931275	0.00112846	4.85305e-05	0.000706871	0.0996583
	0	0.00053397	0	0	-6.77265e-05	2.6779e-05	0.00232047	0.00375843	0.0456741	0.00211563	0.00243433	0.0906195	0.0387183	0.112585	0.362876	0.000264678	-7.06141e-05	0.0153217	0.0520166	0.00107309	0.0134006	0.11015	0.294774	0.00332919	0.00757274	0.000709334	0.00105314	0.155598
	0.0108555	0.0182168	0.00730767	-1.18058e-05	-0.00202843	0.023229	0.101652	0.0787086	0.232546	0.144017	0.000692804	0.101759	0.0482971	0.0327086	0.169364	0.0142083	-0.00217717	0.069197	0.0617389	0.000316373	0.0420345	0.0327357	0.0685855	0.267818	0.0012144	0.000124882	0.000906554	0.07615
	0	0.00373374	0.0150856	0	-0.00176278	0.0510519	0.0104443	0.00954191	0.07029	0.0333302	0.00248786	0.0619605	0.0312151	0.0318645	0.0512099	0.00183276	-0.00187702	0.0171747	0.0411149	0.00113361	0.0127426	0.0244775	0.0441261	0.0043237	0.0151603	0.000428572	0.00118319	0.0430525
	0.00054713	0.00335391	0.0100837	-0.000175826	-0.00109297	0.0388062	0.000909166	0.00199552	0.018777	0.758361	0.000826243	0.0590603	0.0298958	0.0191439	0.0135266	0.00179584	-0.00126418	0.0747959	0.0361233	0.000375012	0.0703411	0.0241848	0.0113403	0.000828391	0.00163713	0.0060646	0.000192883	0.0231678
	0	0	0	-0.000243261	-0.00162542	0.00065514	0.00493698	0.00633871	0.0537367	0.00821017	0.0075228	0.131385	0.0606382	0.0450842	0.179236	0	-0.00187009	0.0263488	0.0753772	0.00341759	0.0238965	0.116605	0.0622986	0.00117994	0.0148072	0.00519113	0.026964	0.0887449
	0.306024	0.206842	0.197408	-0.000679195	-0.0034026	0.278337	0.101618	0.126613	1.46731	0.253163	0.0142229	0.667714	0.369435	0.399975	0.726007	0.154551	-0.00324319	0.243966	0.614066	0.00646767	0.207092	0.144551	0.908678	0.0177443	0.00519564	0.00145261	0.00426	0.481597
B	2.47518	-0.0482095	-0.000523876	0	0.000194467	-6.24087e-06	-0.00114103	-0.00149955	-0.0117454	-0.00467204	-4.37283e-05	-0.0116643	-0.0969483	-0.00188093	-0.00320367	-0.0160538	0.000205891	-0.00676031	-0.00631665	-1.96418e-05	-0.00555581	-0.00168776	-0.0055737	-0.00264714	-8.21461e-05	-4.19241e-05	-4.51078e-05	-0.0046149
	-0.000237296	5.33442	0	0	1.19693e-06	-2.87669e-08	-1.45552e-06	-1.23862e-05	-3.32308e-05	-5.95522e-06	-2.81412e-07	-0.000125869	-0.000745657	-1.12978e-05	-7.18466e-06	-0.000224087	1.16719e-06	-3.24874e-05	-7.65304e-05	-1.11106e-07	-2.06832e-05	-4.16899e-06	-2.778e-05	-1.53869e-05	-1.64612e-07	-8.6623e-08	-2.76126e-07	-2.04469e-05
	-0.0821953	-0.0259453	1.51572	0	0.000157852	-0.0347285	-0.00045084	-0.00108236	-0.0140611	-0.0144146	-7.54272e-06	-0.00569184	-0.0028789	-0.00154802	-0.0044017	-0.0288189	0.000168182	-0.00491907	-0.00383885	-3.43951e-06	-0.00603736	-0.000351936	-0.00050967	-0.000176862	-1.07601e-05	-4.14207e-06	-1.77662e-05	-0.00206088
	0	-2.79381e-06	0	-0.244863	0.00888636	-0.000530174	-0.000922183	-0.00207553	-0.00654673	-0.00308803	-4.92351e-06	-0.0152421	-0.00651875	-0.000247463	-0.00103608	-1.37111e-06	0.000417943	-0.00133906	-0.0081031	-2.25159e-06	-0.000607633	-7.86666e-05	-0.00229608	-0.000394812	-4.81075e-06	-5.16362e-06	-6.83875e-06	-0.00248726
	0	-9.84801e-06	0	7.81506e-05	-0.704227	-0.000255646	-0.00019289	-0.000297513	-0.00110102	-0.00031059	-9.34478e-07	-0.00301937	-0.00140516	-7.20952e-05	-0.000259309	-4.79672e-06	0.00103416	-0.000200171	-0.00152098	-4.37228e-07	-0.000154447	-1.63471e-05	-0.000352326	-9.37244e-05	-1.51091e-06	-3.45024e-06	-1.17005e-06	-0.000131367
	-9.0427e-05	-0.000656712	-0.000254996	1.61168e-05	4.58455e-05	4.81361	-3.50114e-05	-7.03306e-05	-0.000677181	-0.000321437	-2.65462e-07	-0.000749826	-0.000297994	-3.80087e-05	-0.00013176	-0.000460845	3.72318e-05	-0.000148785	-0.000415716	-1.16913e-07	-0.000122499	-1.15505e-05	-5.07702e-05	-2.306e-05	-3.89844e-07	-6.41184e-07	-5.89882e-07	-6.16462e-05
	0	-3.28116e-05	-8.24432e-11	0.000173084	0.000652344	-0.000301562	2.77545	-0.024403	-0.00627558	-0.000871476	-1.63773e-05	-0.0235557	-0.0100532	-0.00154145	-0.00387165	-1.61256e-05	0.000800721	-0.0118964	-0.0126024	-7.48353e-06	-0.00525821	-0.000595595	-0.00252635	-0.000854949	-2.44819e-05	-5.55143e-05	-2.88989e-05	-0.00217063
	0	-1.21531e-05	-2.92147e-11	0.000105983	0.000234851	-0.000128364	-0.00711067	4.16646	-0.0126528	-0.00105251	-9.97024e-06	-0.0107246	-0.00437828	-0.000899403	-0.00194484	-5.99608e-06	0.000312846	-0.00686585	-0.0058394	-4.49642e-06	-0.00309043	-0.000644822	-0.0015355	-0.000599913	-1.12542e-05	-2.60394e-05	-1.41692e-05	-0.00115784
	-0.00062579	-0.00479164	-0.00171317	0.0326144	0.00232371	-0.0113118	-0.00037682	-0.000842078	10.9407	-0.00460642	-7.21507e-06	-0.0251567	-0.00887759	-0.000890279	-0.00156263	-0.00332734	0.0224033	-0.00398868	-0.0143445	-3.16629e-06	-0.0024254	-0.000138073	-0.00136863	-0.00019309	-6.02136e-06	-5.21487e-05	-7.99677e-06	-0.00124043
	-0.00902924	-0.00806844	-0.00235209	0.000123277	0.00050049	-0.00556304	-0.000224194	-0.000637682	-0.0221722	3.92392	-4.10732e-06	-0.00566183	-0.00246558	-0.000660771	-0.00235346	-0.00736216	0.000605055	-0.00291464	-0.00333535	-1.84899e-06	-0.00235907	-0.000207813	-0.000829541	-0.000534842	-8.34072e-06	-4.73619e-06	-1.05893e-05	-0.00107802
	0	-0.0010324	0	0	0.00180811	-0.0172802	-0.00704404	-0.00812877	-0.0236102	-0.00228598	1.11673	-0.0193067	-0.00734199	-0.00198299	-0.00230018	-0.000513718	0.00187097	-0.00878896	-0.0107898	-0.000820223	-0.00535744	-0.000605443	-0.00759873	-0.0248659	-3.17295e-05	-5.09409e-05	-1.06086e-05	-0.00254996
	0	-6.16999e-06	0	0.000332284	0.00270848	-3.23542e-05	-0.000401681	-0.000919496	-0.00124019	-6.91095e-06	-2.107e-05	13.0653	-0.0170137	-0.000105855	-0.000187148	-3.01692e-06	0.00308782	-0.00031734	-0.0205175	-9.64702e-06	-0.000326481	-0.000110241	-0.000986247	-0.000118204	-4.26193e-07	-7.29626e-06	-2.92053e-06	-0.000204909
	-0.000824698	-0.000805208	-3.10043e-07	0.000236919	0.00191982	-2.70378e-05	-0.000324566	-0.000709937	-0.00123394	-0.000206754	-1.58603e-05	-0.0306306	7.10582	-0.000113784	-0.000206509	-0.000284565	0.00225293	-0.000308788	-0.0151325	-7.68288e-06	-0.000303527	-0.000114474	-0.000786557	-0.000105335	-1.72021e-06	-6.28339e-06	-3.22906e-06	-0.000239473
	-3.72827e-07	-0.000146572	-2.75284e-05	9.89852e-08	3.93312e-05	-0.000159938	-0.00171946	-0.00287378	-0.0512831	-0.00115195	-0.00062286	-0.00910831	-0.00412971	2.46121	-0.0151276	-7.21728e-05	4.20231e-05	-0.00467775	-0.00662943	-0.000280775	-0.00340772	-0.00375138	-0.0356452	-0.00039552	-5.0432e-05	-3.82199e-05	-0.000118327	-0.0110724
	-0.10667	-0.0606568	-0.0739424	2.62059e-06	0.000148381	-0.0889493	-0.0184997	-0.0134628	-0.0970367	-0.0660794	-0.000623171	-0.0616444	-0.0313998	-0.0394625	4.04245	-0.0535393	0.000158633	-0.0428185	-0.0472112	-0.000277821	-0.0401698	-0.0133901	-0.0619973	-0.000331753	-0.000604506	-4.34302e-05	-0.000575107	-0.0674184
	-0.325524	-0.839786	-0.000665983	0	0.00144694	-6.01531e-05	-0.00301246	-0.0162838	-0.0422096	-0.0197567	-0.00057276	-0.181143	-0.531549	-0.0180327	-0.0103918	3.31558	0.00153611	-0.0743607	-0.0948372	-0.000257883	-0.0570584	-0.00246723	-0.0435304	-0.0230411	-0.000213769	-0.000152008	-0.000503945	-0.0316539
	0	-0.00159611	0	0.071917	0.194794	-0.0349459	-0.0302819	-0.0467064	-0.172731	-0.0521802	-0.000163969	-0.506547	-0.205568	-0.0116922	-0.0413431	-0.000787029	-1.28459	-0.0312562	-0.265233	-7.37061e-05	-0.0235703	-0.0028233	-0.0644096	-0.015361	-0.000248175	-0.000574593	-0.000201299	-0.0299023
	-0.632557	-2.9831	-0.205674	0.964729	1.13885	-2.51829	-1.01702	-2.31592	-6.48155	-1.44444	-0.00246263	-4.89893	-2.43017	-0.354915	-0.686259	-1.96898	1.77821	2.21322	-2.65304	-0.00111596	-1.20402	-0.137128	-0.518995	-0.173937	-0.00316662	-0.00764065	-0.00456688	-0.452228
	0	-0.000609918	0	0.173424	0.272143	-0.00308124	-0.041476	-0.0934172	-0.140591	-0.00751517	-0.00215281	-3.97516	-1.64713	-0.0124294	-0.0241226	-0.00029928	0.389185	-0.0341535	5.68799	-0.000973946	-0.0372082	-0.0124318	-0.112958	-0.0118119	-0.000122403	-0.000783999	-0.000350903	-0.0255056
	0	-0.122967	0	0	0.0670935	-0.701359	-0.35365	-0.350313	-0.909313	-0.0954537	-0.0799134	-0.754243	-0.337063	-0.100549	-0.102243	-0.0605434	0.0714318	-0.475772	-0.41462	1.0175	-0.297804	-0.0984356	-0.331048	-0.725066	-0.00168064	-0.00248629	-0.000548214	-0.123238
	0	-8.93685e-05	0	0	0.000300801	-0.00181356	-0.00221588	-0.00698682	-0.0413721	-0.000264453	-0.00116673	-0.237644	-0.105012	-0.196803	-0.437492	-4.39801e-05	0.000319907	-0.0169306	-0.12891	-0.000528312	3.09485	-0.0265899	-0.212035	-0.0361143	-0.00312933	-0.000867761	-0.00036642	-0.254253
	0	-0.00321193	-0.000679557	0	2.1181e-07	-0.00268392	-0.0674722	-0.0528617	-0.0149468	-0.00604025	-0.000728346	-0.176865	-0.0766767	-0.0759707	-0.201789	-0.0015788	2.28125e-07	-0.0379688	-0.0942447	-0.000331033	-0.0304901	1.75429	-0.0584375	-0.00931275	-0.00112846	-4.85305e-05	-0.000706871	-0.0996583
	0	-0.00053397	0	0	6.77265e-05	-2.6779e-05	-0.00232047	-0.00375843	-0.0456741	-0.00211563	-0.00243433	-0.0906195	-0.0387183	-0.112585	-0.362876	-0.000264678	7.06141e-05	-0.0153217	-0.0520166	-0.00107309	-0.0134006	-0.11015	3.55853	-0.00332919	-0.00757274	-0.000709334	-0.00105314	-0.155598
	-0.0108555	-0.0182168	-0.00730767	1.18058e-05	0.00202843	-0.023229	-0.101652	-0.0787086	-0.232546	-0.144017	-0.000692804	-0.101759	-0.0482971	-0.0327086	-0.169364	-0.0142083	0.00217717	-0.069197	-0.0617389	-0.000316373	-0.0420345	-0.0327357	-0.0685855	2.0534	-0.0012144	-0.000124882	-0.000906554	-0.07615
	0	-0.00373374	-0.0150856	0	0.00176278	-0.0510519	-0.0104443	-0.00954191	-0.07029	-0.0333302	-0.00248786	-0.0619605	-0.0312151	-0.0318645	-0.0512099	-0.00183276	0.00187702	-0.0171747	-0.0411149	-0.00113361	-0.0127426	-0.0244775	-0.0441261	-0.0043237	1.04096	-0.000428572	-0.00118319	-0.0430525
	-0.00054713	-0.00335391	-0.0100837	0.000175826	0.00109297	-0.0388062	-0.000909166	-0.00199552	-0.018777	-0.758361	-0.000826243	-0.0590603	-0.0298958	-0.0191439	-0.0135266	-0.00179584	0.00126418	-0.0747959	-0.0361233	-0.000375012	-0.0703411	-0.0241848	-0.0113403	-0.000828391	-0.00163713	1.0208	-0.000192883	-0.0231678
	0	0	0	0.000243261	0.00162542	-0.00065514	-0.00493698	-0.00633871	-0.0537367	-0.00821017	-0.0075228	-0.131385	-0.0606382	-0.0450842	-0.179236	0	0.00187009	-0.0263488	-0.0753772	-0.00341759	-0.0238965	-0.116605	-0.0622986	-0.00117994	-0.0148072	-0.00519113	1.01568	-0.0887449
	-0.306024	-0.206842	-0.197408	0.000679195	0.0034026	-0.278337	-0.101618	-0.126613	-1.46731	-0.253163	-0.0142229	-0.667714	-0.369435	-0.399975	-0.726007	-0.154551	0.00324319	-0.243966	-0.614066	-0.00646767	-0.207092	-0.144551	-0.908678	-0.0177443	-0.00519564	-0.00145261	-0.00426	2.49966
B inverse	0.405132	0.00518623	0.000647016	0.00907915	0.00454	0.00104921	0.000982194	0.00127364	0.00179425	0.00134289	5.46826e-05	0.00187068	0.00698592	0.00111975	0.00134588	0.00308235	0.00301556	0.0017018	0.0017402	2.62138e-05	0.00165093	0.000831383	0.00159866	0.000796582	6.64066e-05	3.84016e-05	3.95167e-05	0.00153267
	2.17285e-05	0.187467	1.21398e-06	2.37502e-05	1.21195e-05	2.58344e-06	2.15663e-06	3.42667e-06	3.99469e-06	2.47586e-06	1.48194e-07	6.16855e-06	2.45362e-05	2.86852e-06	2.83221e-06	1.55347e-05	7.99336e-06	4.22618e-06	5.88663e-06	6.82898e-08	3.72868e-06	1.56176e-06	3.95711e-06	2.20578e-06	1.16002e-07	7.29084e-08	1.08359e-07	3.57944e-06
	0.0237406	0.00588616	0.660375	0.0115602	0.00575545	0.00608127	0.00111799	0.0016051	0.00256545	0.00352392	4.93265e-05	0.0022106	0.00265483	0.00141725	0.00192713	0.00727025	0.00382783	0.00217834	0.00211264	2.37092e-05	0.00253415	0.000644112	0.00131823	0.000472472	4.64133e-05	3.10317e-05	3.89052e-05	0.00160057
	-0.00230689	-0.00288196	-0.00150826	-4.10904	-0.0643107	-0.00299396	-0.00337823	-0.00477578	-0.00594384	-0.00534378	-0.000149996	-0.00990972	-0.00817369	-0.00268757	-0.00393145	-0.00265993	-0.00958823	-0.00381023	-0.00907727	-7.21653e-05	-0.00307161	-0.00153483	-0.00558032	-0.00142851	-0.000121685	-7.92751e-05	-8.85346e-05	-0.00593209
	-0.00010942	-0.000153468	-6.66081e-05	-0.00221099	-1.42104	-0.000214273	-0.000218316	-0.000261677	-0.000335202	-0.00023713	-7.11045e-06	-0.000676336	-0.000570911	-0.000152773	-0.000240041	-0.000140511	-0.00162068	-0.000206108	-0.0005963	-3.43203e-06	-0.00019561	-7.92821e-05	-0.000294118	-0.000107702	-7.35174e-06	-8.51449e-06	-4.70986e-06	-0.00019472
	2.20047e-05	4.42547e-05	4.03758e-05	0.000127622	7.03857e-05	0.207756	1.18344e-05	1.64972e-05	2.81582e-05	2.68095e-05	4.50185e-07	3.22698e-05	2.85155e-05	1.17031e-05	1.72899e-05	4.19052e-05	4.2754e-05	1.9369e-05	2.98843e-05	2.156e-07	1.88463e-05	5.86999e-06	1.35424e-05	5.60682e-06	4.17045e-07	3.83643e-07	3.51482e-07	1.39459e-05
	0.00102172	0.00161985	0.000545884	0.0126169	0.00638236	0.00138618	0.361343	0.00358932	0.00190789	0.00115171	3.99273e-05	0.0025793	0.00223876	0.00104642	0.00137763	0.00148141	0.00422792	0.00232971	0.0023629	1.92043e-05	0.00173929	0.000561834	0.00124186	0.000468722	4.0131e-05	4.6297e-05	3.20421e-05	0.00118344
	0.000390868	0.000621586	0.000208194	0.00482197	0.00236781	0.000529642	0.00101242	0.240582	0.000928126	0.000474887	1.52444e-05	0.000918606	0.000796877	0.000402779	0.00051311	0.000568481	0.00158076	0.000894917	0.000845804	7.31918e-06	0.000671708	0.000255972	0.000478456	0.00019204	1.47625e-05	1.63211e-05	1.16935e-05	0.000446592
	0.00016106	0.000279175	0.000173021	0.0141953	0.00168199	0.000383165	0.000155589	0.000214319	0.0916349	0.000263959	6.27812e-06	0.00054918	0.000434284	0.000150507	0.000191913	0.000259278	0.00211524	0.000255239	0.000509062	3.00632e-06	0.000220599	7.1068e-05	0.000208794	6.25555e-05	5.47656e-06	8.9728e-06	4.03573e-06	0.000187023
	0.00123317	0.00080695	0.000518922	0.00263616	0.00139574	0.000570929	0.000230486	0.000334788	0.000865426	0.255071	9.50489e-06	0.000513609	0.00049762	0.000259961	0.000385559	0.000867762	0.000913804	0.000451566	0.000483054	4.56324e-06	0.00043536	0.000130927	0.00029232	0.00013985	9.65182e-06	6.83913e-06	7.80934e-06	0.000309095
	0.00245131	0.00384292	0.00138865	0.0277602	0.0160203	0.00642419	0.00509339	0.00531359	0.00608917	0.00336252	0.895627	0.00588633	0.00500944	0.0029894	0.0036595	0.00348378	0.0102364	0.00508259	0.00548065	0.000770085	0.00432678	0.0017214	0.00464625	0.011833	0.000131445	0.000110217	7.40148e-05	0.00341656
	1.43538e-05	1.9905e-05	8.71752e-06	0.000529577	0.000554513	1.9782e-05	3.17847e-05	4.46548e-05	3.90101e-05	1.85988e-05	2.80826e-06	0.0766603	0.000278922	2.07973e-05	2.76417e-05	1.82404e-05	0.000317831	2.69539e-05	0.000310952	1.35653e-06	2.83432e-05	1.63132e-05	5.15517e-05	1.2678e-05	8.96261e-07	1.29244e-06	7.49364e-07	2.71492e-05
	7.18812e-05	5.57722e-05	1.43682e-05	0.000750935	0.000754496	3.15219e-05	4.80933e-05	6.65062e-05	6.30954e-05	3.62804e-05	4.05046e-06	0.000500515	0.140867	3.41435e-05	4.46756e-05	4.18502e-05	0.000440894	4.38e-05	0.000427875	2.01236e-06	4.55298e-05	2.69001e-05	7.69821e-05	1.97401e-05	1.57065e-06	1.97441e-06	1.27008e-06	4.53296e-05
	0.00103094	0.00117964	0.000731911	0.00836109	0.00402411	0.00106932	0.00106196	0.00133472	0.00332281	0.000988501	0.000297794	0.00178701	0.00159133	0.407476	0.00306165	0.00109188	0.00270028	0.00148119	0.00179951	0.000142569	0.00138647	0.00164008	0.00532877	0.000370863	8.78099e-05	3.97041e-05	7.71951e-05	0.00279634
	0.0156529	0.00888744	0.0146434	0.0381936	0.0186046	0.00923005	0.00513823	0.00558843	0.00836054	0.00794123	0.000358742	0.00773255	0.00742314	0.00808505	0.252578	0.00899741	0.0124419	0.00707285	0.00775742	0.000171387	0.00728475	0.00419481	0.00929762	0.00123276	0.000326185	0.000109463	0.000246235	0.0101146
	0.0457557	0.0569778	0.00354711	0.0691686	0.0344941	0.00774315	0.00632177	0.00956302	0.0110924	0.00777043	0.000405535	0.0155104	0.0331795	0.00764023	0.00773	0.310146	0.0229271	0.0128932	0.0141987	0.000194438	0.0121327	0.00344165	0.0101827	0.00531423	0.000291057	0.000204521	0.00029138	0.00929773
	-0.00909629	-0.0123534	-0.00567817	-0.343959	-0.276937	-0.0162542	-0.0172613	-0.0207242	-0.0267092	-0.0194286	-0.000619792	-0.0555657	-0.0439585	-0.0127064	-0.0196609	-0.0113259	-0.817449	-0.0164065	-0.0499604	-0.000297196	-0.015454	-0.00675844	-0.0255918	-0.00865769	-0.000616812	-0.00069216	-0.000397663	-0.0181651
	0.204743	0.348748	0.100238	2.5352	1.21653	0.289955	0.215832	0.313988	0.351858	0.222058	0.00518306	0.347181	0.318901	0.141144	0.175883	0.318197	0.81731	0.512857	0.318613	0.00248976	0.23356	0.0752573	0.168043	0.0631934	0.00494993	0.00525334	0.00393927	0.158474
	0.00271966	0.00372768	0.00166839	0.168876	0.0987396	0.00372564	0.00580124	0.00806517	0.00739831	0.0038027	0.000499199	0.0608767	0.0470329	0.00397658	0.00536156	0.00341847	0.0628652	0.00503081	0.182734	0.000239654	0.0053441	0.00307373	0.00980586	0.00230153	0.000180072	0.000237974	0.000144439	0.00530495
	0.130403	0.220382	0.0715962	1.4725	0.813974	0.309209	0.263368	0.266979	0.295868	0.166157	0.0753402	0.289707	0.256992	0.155596	0.180766	0.196629	0.527149	0.275706	0.268562	0.985259	0.236652	0.121844	0.227018	0.387307	0.00664699	0.0057499	0.00370926	0.173227
	0.0112461	0.00934895	0.00915864	0.0608064	0.0304912	0.00903086	0.00702007	0.00868346	0.0143073	0.0080704	0.0011132	0.019502	0.0170393	0.0377441	0.049487	0.00884939	0.0202136	0.00997231	0.0190524	0.000534971	0.331488	0.012209	0.0344164	0.00775793	0.00155135	0.000477301	0.000437263	0.0406258
	0.0118772	0.0133829	0.00871346	0.0926723	0.0457732	0.0119735	0.0225637	0.0188504	0.0165242	0.0106165	0.00102527	0.0251559	0.0217906	0.0288247	0.0420108	0.012369	0.0304859	0.0163787	0.0237182	0.000493457	0.0158615	0.576476	0.0236175	0.00535409	0.00110952	0.000274717	0.000693574	0.0314583
	0.00675049	0.00585139	0.00544898	0.0368976	0.0182322	0.00553381	0.00461073	0.0054031	0.00890902	0.00497982	0.00104839	0.0097897	0.00864927	0.0197412	0.0332856	0.00552229	0.0121373	0.00638511	0.00972966	0.000496357	0.00635028	0.0211653	0.289889	0.00184538	0.0023179	0.000310925	0.000474815	0.0222004
	0.0148316	0.0179081	0.0102856	0.114613	0.0567786	0.0161849	0.0282767	0.0235279	0.028183	0.0289946	0.000872831	0.0226825	0.0205596	0.0177185	0.0342557	0.0167841	0.0378113	0.0213538	0.021763	0.000420642	0.018457	0.0152621	0.022855	0.490295	0.00105009	0.000340792	0.000728786	0.0248854
	0.00923609	0.0109556	0.0157104	0.0740914	0.0389394	0.0194142	0.0108736	0.0115542	0.0185744	0.0158319	0.00273025	0.0184972	0.0167023	0.0216949	0.0238701	0.0100148	0.0255244	0.0129187	0.0184654	0.00131871	0.0121573	0.0187445	0.0231306	0.00462499	0.961096	0.000607565	0.00135965	0.0240776
	0.0199243	0.0297993	0.0171091	0.211567	0.103786	0.0324709	0.018871	0.0266254	0.032569	0.208359	0.00144069	0.0367638	0.0334958	0.0242711	0.0243227	0.0272843	0.0692958	0.0409521	0.0345997	0.000693264	0.0425937	0.0218661	0.0225219	0.00642389	0.00217612	0.980105	0.00060441	0.0260892
	0.0185127	0.0197042	0.0136862	0.1402	0.0714582	0.018507	0.0169069	0.0199385	0.0293259	0.0181373	0.00797724	0.0376502	0.0331628	0.0383084	0.0687805	0.0183471	0.0471996	0.0242189	0.0363546	0.00384498	0.0243162	0.0762178	0.0413418	0.00625778	0.0148868	0.00540085	0.985092	0.0515699
	0.0845683	0.0627056	0.0707936	0.347951	0.170932	0.0611806	0.0441841	0.0526163	0.100776	0.056027	0.00667524	0.0815885	0.0763675	0.0958703	0.112946	0.0593445	0.113869	0.0602139	0.0879784	0.00321568	0.0594627	0.0527127	0.134087	0.0139095	0.00375887	0.00140582	0.00248192	0.435404
Total final demand	4.1115e+07
	140239
	3.17559e+07
	-5.02887e+07
	-2.68623e+06
	202122
	2.22517e+07
	8.41501e+06
	3.61967e+06
	5.75729e+06
	6.26514e+07
	631087
	1.02245e+06
	5.06606e+07
	1.23976e+08
	3.76524e+08
	-3.91219e+08
	3.11421e+09
	1.19769e+08
	3.20146e+09
	5.62664e+08
	4.85724e+08
	3.72011e+08
	3.71481e+08
	5.7852e+08
	5.63416e+08
	9.02721e+08
	1.49073e+09
Intermediate use	3.30117e+06	9756.44	3.37946e+06	0	0	3717.91	0	0	25729.4	371238	0	0	33907.5	15.3288	4.38576e+06	1.33839e+07	0	2.60076e+07	0	0	0	0	0	446324	0	22495.3	0	1.25822e+07
	6760.84	77.6919	3638.54	0.391802	1.38107	92.0967	4.60146	1.70433	671.975	1131.51	144.783	0.865273	112.922	20.5551	8506.45	117771	223.837	418347	85.5342	17244.8	12.5329	450.438	74.8834	2554.7	523.616	470.349	0	29007.4
	16636.2	0	572959	0	0	8097.64	0.00261806	0.000927738	54403.3	74692.9	0	0	9.84569	874.189	2.34811e+06	21148.9	0	6.53135e+06	0	0	0	21580	0	232062	479056	320217	0	6.26888e+06
	0	0	0	703937	3930.09	810.493	8704.18	5329.72	1.64014e+06	6199.43	0	16710.1	11914.4	4.97784	131.786	0	3.61661e+06	4.8515e+07	8.72126e+06	0	0	0	0	593.7	0	8842.04	12233.3	34155.8
	522.383	3.21523	424.027	23870.8	2676.21	123.152	1752.35	630.865	6242.03	1344.43	4857.01	7275.6	5157.08	105.653	398.586	3886.81	523261	3.05921e+06	731040	180229	808.02	0.568971	181.929	5448.82	4735.23	2935.98	4366.26	9140.18
	1.26142	0.00581443	7019.4	107.16	51.6717	192.74	60.9523	25.9451	2286.36	1124.41	3492.7	6.53949	5.46494	32.327	17978.6	12.1583	7063.35	509001	622.787	141760	366.56	542.48	5.41263	4695.09	10318.7	7843.59	132.418	56258.1
	25389.8	32.3877	10031.9	20520.1	4292.12	779.062	362777	158224	8384.87	4988.69	156742	8938.07	7222.13	38260.9	411649	67032.3	673822	2.26304e+07	922911	7.86929e+06	49307.1	1.50137e+06	51634.4	2.26194e+06	232402	20230.5	109856	2.26116e+06
	12618.8	104.23	9108.1	17465.6	2503.57	591.833	205352	133997	7086.1	5366.1	68403.8	7737.58	5974.13	24182.9	113290	137028	393035	1.94885e+07	786107	2.94789e+06	58794.2	444832	31627.3	662334	80295.3	16792.3	53340.3	1.06545e+06
	42514.4	120.285	50896.6	23697	3985.32	2451.17	22715.5	45798.8	276639	80256.1	85461.1	4489.08	4466.45	185628	351241	152785	625230	2.3461e+07	508892	3.29141e+06	149753	54102.5	165325	841739	254426	67966.7	194509	5.31119e+06
	26898.3	34.286	82989.2	17778.7	1788.16	1850.61	5017.34	6059.63	26520.5	83960	13161.1	39.7883	1190.34	6632.12	380439	113745	300417	8.31604e+06	43267	549555	1522.53	34775.5	12180.3	829149	191892	4.36611e+06	47268.4	1.45754e+06
	2739.64	17.6309	472.562	308.465	58.5464	16.6316	1026.06	624.649	452.034	257.33	117596	1320.07	993.669	39023	39042.5	35884.2	10272.9	154287	134877	5.00669e+06	73097.6	45631.9	152514	43405.2	155868	51765.3	471314	891085
	7361.18	79.434	3592.05	9619.11	1905.48	473.205	14865.7	6768.13	15876.1	3573.11	12184.2	25038.9	19330.6	5748.13	38903	114317	319675	3.09165e+06	2.50867e+06	475993	149974	111617	57188.8	64218.8	39102.5	37272.2	82915.3	421385
	99124.9	762.398	2943.53	6665.1	1436.71	304.684	10278.9	4476.58	9076.91	2520.94	7506.82	17395.7	17313.5	4222.43	32104.8	543483	210183	2.48473e+06	1.68411e+06	344631	107370	78398.2	39587.6	49381.5	31915.9	30567	61999.6	377730
	95289.2	572.354	78423.6	12536.6	3652.38	1925.55	78090.6	45564.3	45102.1	33475.1	100460	5362.7	5764.38	604549	1.9992e+06	913546	592334	1.79802e+07	629681	5.09386e+06	9.97017e+06	3.84872e+06	5.70361e+06	1.65704e+06	1.61428e+06	969841	2.28399e+06	2.0263e+07
	397178	890.725	545706	128449	32148.1	16335	479991	241113	193728	291772	285167	23201.8	25602.1	1.87545e+06	1.74149e+07	1.28833e+06	5.12556e+06	8.50796e+07	2.99063e+06	1.26757e+07	5.42385e+07	2.5017e+07	4.49879e+07	2.09971e+07	6.34879e+06	1.67698e+06	2.22209e+07	9.00073e+07
	6.04464e+06	84374.1	1.0851e+07	516.255	1806.08	173519	6071.68	2257.67	1.25283e+06	2.77203e+06	193427	1135.94	107146	27174.8	2.01589e+07	1.55305e+08	296335	7.4137e+08	112686	2.27961e+07	16559.6	594456	99657.6	5.34978e+06	690078	676177	0	5.81923e+07
	80548.4	456.626	65795.9	163507	404582	14565.8	313257	122391	8.76459e+06	236709	731959	1.20801e+06	881390	16440.2	62060.4	600957	6.24436e+07	6.9567e+08	1.52256e+08	2.79455e+07	125154	89.2468	27625.6	851749	734325	494571	731615	1.2688e+06
	2.1053e+07	101173	1.5319e+07	4.17012e+06	623375	463348	3.70479e+07	2.13817e+07	1.24216e+07	9.07679e+06	2.73707e+07	988263	961630	1.45675e+07	1.33346e+08	2.31575e+08	9.73383e+07	6.34687e+09	1.06361e+08	1.48165e+09	5.27253e+07	1.18243e+08	4.77149e+07	2.15494e+08	5.34856e+07	2.3293e+08	8.20556e+07	7.59761e+08
	756538	9165.97	459775	970500	182166	49789.9	1.50938e+06	699379	1.71803e+06	399471	1.29229e+06	2.45736e+06	1.81241e+06	794000	5.65444e+06	1.13585e+07	3.17667e+07	3.17751e+08	2.62183e+08	4.96586e+07	1.54394e+07	1.12876e+07	6.22997e+06	7.39441e+06	4.92429e+06	4.32645e+06	9.02784e+06	7.3546e+07
	62882.5	355.702	11011.5	7208.37	1399.77	374.294	23958.2	14395.1	10136.8	5919.47	2.62591e+06	30884.6	24596.5	898890	889433	825602	235967	3.57271e+06	3.11805e+06	1.15717e+08	1.69137e+06	1.05979e+06	3.43545e+06	1.01286e+06	3.6292e+06	1.20059e+06	1.09413e+07	2.0706e+07
	3.12606e+06	11637.7	3.397e+06	341893	86901.7	68926	2.9586e+06	1.73887e+06	1.36469e+06	1.32736e+06	3.01444e+06	183699	170784	1.9174e+06	2.26021e+07	3.21047e+07	1.32622e+07	6.77457e+08	2.09357e+07	1.67563e+08	1.29278e+07	1.71557e+07	7.54002e+06	2.36513e+07	7.16981e+06	3.95784e+07	1.34457e+07	1.16523e+08
	819786	2024.98	170944	38210.3	7940.2	5610.33	289295	313206	67065.4	100940	294078	53546.6	55602.9	1.82214e+06	6.50387e+06	1.19839e+06	1.37134e+06	6.66065e+07	6.03845e+06	4.78125e+07	1.29154e+07	2.0892e+08	5.35025e+07	1.59005e+07	1.18893e+07	1.17471e+07	5.66377e+07	7.02121e+07
	2.07348e+06	10334.5	189603	854168	131069	18887.1	939832	571222	509147	308599	2.82681e+06	366895	292608	1.32604e+07	2.30637e+07	1.61938e+07	2.39611e+07	1.93072e+08	4.20218e+07	1.23153e+08	7.88793e+07	2.17394e+07	1.09659e+08	2.55146e+07	1.64154e+07	4.21872e+06	2.31758e+07	3.38038e+08
	983362	5715.95	65701.1	146665	34816.9	8566.38	317598	222856	71729.3	198684	9.23724e+06	43910.5	39130	146928	123240	8.55934e+06	5.70634e+06	6.46144e+07	4.38789e+06	2.69348e+08	1.34158e+07	3.45951e+06	1.23673e+06	9.94895e+07	1.60618e+06	307732	438326	6.59167e+06
	47523.1	95.2312	6224.93	2783.12	874.094	225.532	14163.2	6510.77	3483.48	4825.27	18356.2	246.561	995.173	29175.9	349719	123670	143574	1.83195e+06	70812.6	972281	1.81038e+06	652837	4.38098e+06	702554	8.77055e+06	947114	8.56624e+06	3.00578e+06
	23620.7	48.8048	2333.71	2909.27	1943.92	361.254	31277.7	14671.1	29381.5	2668.45	28700.9	4110.83	3540.17	21533.7	24469.3	85644.1	323735	4.30487e+06	441718	1.40082e+06	488911	27342.9	399651	70360.6	241464	3.4169e+06	2.92477e+06	818422
	40719.7	249.265	16038	6173.48	1056.23	532.498	26087.6	12790.8	7218.85	9559.17	9576.57	2636.42	2914.94	106816	519161	454921	181717	4.12262e+06	316767	494884	330775	638107	950687	818365	1.06809e+06	174120	2.43409e+07	3.84559e+06
	6.87957e+06	30480.9	3.07221e+06	3.70784e+06	195833	91898	3.23583e+06	1.72603e+06	1.84915e+06	1.60704e+06	3.80131e+06	305465	356991	1.6506e+07	1.00503e+08	4.71875e+07	4.45764e+07	6.74151e+08	3.8022e+07	1.83715e+08	3.79023e+08	1.48564e+08	2.31955e+08	1.13519e+08	6.41798e+07	3.4537e+07	1.32295e+08	7.17932e+08
Structure of value added	0.779598	1.01747	0.495046	0.244699	0.400764	0.455182	0.500192	0.469192	0.186365	0.355899	0.667428	0.285396	0.319336	0.316376	0.724665	1.02157	0.328569	0.361452	0.302353	0.650638	0.516137	0.435968	0.326409	0.637713	0.750152	0.822277	0.827388	0.462948	0.519067
	0.0232851	-0.0825028	0.0909624	0.382511	0.242587	0.132052	0.0762743	0.0967961	0.393019	0.130751	0.153194	0.107227	0.0881864	0.116994	0.0527759	-0.0622594	0.28258	0.154363	0.103885	0.138342	0.107126	0.0289496	0.0974755	0.0463433	0.00215163	0.000667065	0.00416341	0.0869328	0.0935756
	0.0663238	0.0347578	0.108447	0.317208	0.112495	0.137719	0.119467	0.141958	0.13651	0.120758	0.0399582	0.440264	0.352514	0.193405	0.165603	0.026576	0.162951	0.138754	0.420064	0.0397594	0.117059	0.282465	0.0445578	0.236531	0.204178	0.148493	0.160432	0.206172	0.147099
	0.130794	0.0302713	0.305545	0.0555825	0.244154	0.275048	0.304066	0.292054	0.284106	0.392592	0.13942	0.167113	0.239964	0.373225	0.0569564	0.014114	0.2259	0.345431	0.173698	0.171261	0.259678	0.252617	0.531558	0.0794128	0.0435184	0.0285626	0.0080166	0.243947	0.240258
Total value added	5.90423e+07	479607	1.03316e+07	1.64031e+06	162201	38764	1.42173e+07	7.71993e+06	9.49703e+06	5.66261e+06	1.77821e+07	2.5067e+06	2.43397e+06	7.23916e+07	1.77241e+08	8.81234e+08	2.70993e+08	3.18019e+09	2.87499e+08	8.42389e+08	1.1197e+09	4.97519e+08	9.15137e+08	3.24422e+08	4.26736e+08	2.36397e+08	5.51096e+08	2.13278e+09
Value added	4.60293e+07	487988	5.11464e+06	401382	65004.3	17644.7	7.1114e+06	3.62213e+06	1.76991e+06	2.01532e+06	1.18683e+07	715402	777254	2.2903e+07	1.2844e+08	9.00242e+08	8.904e+07	1.14949e+09	8.69263e+07	5.4809e+08	5.77919e+08	2.16903e+08	2.98709e+08	2.06888e+08	3.20117e+08	1.94384e+08	4.55971e+08	9.87366e+08
	1.37481e+06	-39568.9	939791	627436	39347.8	5118.84	1.08442e+06	747259	3.73251e+06	740393	2.72412e+06	268786	214643	8.46936e+06	9.35403e+06	-5.48651e+07	7.65773e+07	4.90904e+08	2.9867e+07	1.16538e+08	1.19949e+08	1.4403e+07	8.92034e+07	1.50348e+07	918178	157692	2.29444e+06	1.85408e+08
	3.91591e+06	16670.1	1.12043e+06	520319	18246.8	5338.52	1.69851e+06	1.0959e+06	1.29644e+06	683804	710540	1.10361e+06	858009	1.40009e+07	2.93515e+07	2.34197e+07	4.41586e+07	4.41264e+08	1.20768e+08	3.34929e+07	1.31071e+08	1.40532e+08	4.07764e+07	7.6736e+07	8.71302e+07	3.51034e+07	8.84133e+07	4.3972e+08
	7.72236e+06	14518.3	3.15679e+06	91172.5	39601.9	10661.9	4.32302e+06	2.25464e+06	2.69816e+06	2.2231e+06	2.47917e+06	418902	584065	2.70184e+07	1.0095e+07	1.24377e+07	6.12174e+07	1.09854e+09	4.9938e+07	1.44268e+08	2.90761e+08	1.25682e+08	4.86448e+08	2.57633e+07	1.85709e+07	6.75212e+06	4.41792e+06	5.20285e+08
	5.90423e+07	479607	1.03316e+07	1.64031e+06	162201	38764	1.42173e+07	7.71993e+06	9.49703e+06	5.66261e+06	1.77821e+07	2.5067e+06	2.43397e+06	7.23916e+07	1.77241e+08	8.81234e+08	2.70993e+08	3.18019e+09	2.87499e+08	8.42389e+08	1.1197e+09	4.97519e+08	9.15137e+08	3.24422e+08	4.26736e+08	2.36397e+08	5.51096e+08	2.13278e+09
Final-use structure	Consumption expenditure of rural residents	Consumption expenditure of urban residents	Government consumption expenditure	Gross fixed capital formation	Changes in inventories	Export	Import		Total final demand	Final use matrix	Consumption expenditure of rural residents	Consumption expenditure of urban residents	Government consumption expenditure	Gross fixed capital formation	Changes in inventories	Export	Import
	0.00516892	0.0073019	0.00508951	1.40258e-06	0.000582486	0.000424736	0.00114328		4.1115e+07		212520	300218	209255	57.6672	23948.9	17463	47006
	5.32578e-05	2.50609e-05	9.4359e-06	0	7.0308e-05	4.42837e-06	2.44579e-05		140239		7.46881	3.51451	1.32328	0	9.85993	0.621029	3.42995
	0.00798523	0.00671241	0	0	-0.00741097	0.00187344	0.00205105		3.17559e+07		253578	213159	0	0	-235342	59492.8	65132.9
	0	0	0	0	0.00455378	0.00011884	0.0171082		-5.02887e+07		0	0	0	0	-229004	-5976.3	-860347
	6.28633e-06	1.04081e-06	0	0	1.32291e-05	1.24948e-05	0.000578023		-2.68623e+06		-16.8865	-2.79586	0	0	-35.5365	-33.5638	-1552.71
	0.000170992	0.000132624	0	0	4.00994e-06	2.39132e-05	4.60401e-05		202122		34.5612	26.8063	0	0	0.810498	4.83338	9.30572
	0.000409515	0.000378376	0	0.00225634	0.00115344	0.00646021	0.0032592		2.22517e+07		9112.39	8419.49	0	50207.3	25666	143750	72522.7
	0.000235388	0.000180776	0	0.00110873	0.00303311	0.00329424	0.00312723		8.41501e+06		1980.79	1521.23	0	9329.97	25523.6	27721.1	26315.7
	0.0013796	0.00125367	0	0	-0.00282111	0.00118578	0.00235369		3.61967e+06		4993.69	4537.88	0	0	-10211.5	4292.11	8519.56
	0.00151485	0.00132149	0	0	-0.00138125	0.000723544	0.00110491		5.75729e+06		8721.46	7608.22	0	0	-7952.28	4165.65	6361.29
	0	0	0	0.0120446	0	7.87068e-05	5.4863e-05		6.26514e+07		0	0	0	754608	0	4931.09	3437.24
	0.000148807	0.000167075	0	0	0	5.61809e-06	8.27143e-07		631087		93.9103	105.439	0	0	0	3.5455	0.521999
	0.000131478	0.00016528	0.000160036	0	6.86337e-05	4.68326e-06	6.75423e-06		1.02245e+06		134.43	168.991	163.629	0	70.1746	4.78841	6.90587
	0.00852631	0.00904553	0.000548162	0.00109844	0.00130472	0.00196713	0.000106336		5.06606e+07		431948	458252	27770.2	55647.5	66097.7	99655.8	5387.03
	0.0129541	0.024319	0.0198803	0	0	0.00713966	0.0137692		1.23976e+08		1.606e+06	3.01498e+06	2.46468e+06	0	0	885146	1.70704e+06
	0.127121	0.0640579	0	0.00427301	0.43183	0.00825126	0.0368212		3.76524e+08		4.78643e+07	2.41194e+07	0	1.60889e+06	1.62594e+08	3.1068e+06	1.38641e+07
	0.000995813	0.000162496	0	0	0.0268646	0.002448	0.16272		-3.91219e+08		-389581	-63571.5	0	0	-1.05099e+07	-957703	-6.36593e+07
	0.326348	0.302122	0	0.204442	0.40504	0.773246	0.642175		3.11421e+09		1.01632e+09	9.40872e+08	0	6.36675e+08	1.26138e+09	2.40805e+09	1.99987e+09
	0.0190643	0.0313405	0	0	0.015894	0.000550089	8.21989e-05		1.19769e+08		2.28331e+06	3.75362e+06	0	0	1.9036e+06	65883.6	9844.88
	0	0	0	0.62044	0	0.00470221	0.003345		3.20146e+09		0	0	0	1.98632e+09	0	1.5054e+07	1.07089e+07
	0.0617411	0.0537436	0	0.0209521	0.0898728	0.0928934	0		5.62664e+08		3.47395e+07	3.02396e+07	0	1.1789e+07	5.05682e+07	5.22677e+07	0
	0.0340126	0.0321787	0	0.0676028	0	0.0148621	0.0158768		4.85724e+08		1.65207e+07	1.563e+07	0	3.28363e+07	0	7.2189e+06	7.71173e+06
	0.0467569	0.082214	0.0258272	0	0	0.00363564	0.00657427		3.72011e+08		1.73941e+07	3.05845e+07	9.60801e+06	0	0	1.3525e+06	2.4457e+06
	0.00100267	0.00111145	0.0790882	0.0444772	0	0.00487682	0.0141602		3.71481e+08		372473	412884	2.93798e+07	1.65224e+07	0	1.81165e+06	5.26024e+06
	0.0625655	0.0590048	0.154527	0	0	0	0		5.7852e+08		3.61954e+07	3.41354e+07	8.93967e+07	0	0	0	0
	0.0528728	0.0437369	0.177841	0	0	0.000131841	0.00103452		5.63416e+08		2.97894e+07	2.46421e+07	1.00198e+08	0	0	74281.4	582864
	0.000676525	0.00196675	0.447745	0	0	0.000835846	0.00159384		9.02721e+08		610713	1.77543e+06	4.04188e+08	0	0	754536	1.43879e+06
	0.228158	0.277357	0.0892848	0.0213035	0.0313288	0.0702491	0.0708829		1.49073e+09		3.40122e+08	4.13464e+08	1.331e+08	3.17578e+07	4.67028e+07	1.04723e+08	1.05667e+08
									1.49073e+09

## Sheet: IO Table for 28 sectors in 2022
Table of competitive input-output of Marine industry in 2022
(Based on producer prices for the year) （Data are calculated at producers' prices in 2007)
Unit: ten thousand yuan
Input Output			Code	Intermediate use																													Final use										Import	Other	Gross output
				Cultural industry sector
				Marine fishing industry	Coastal tidal flat planting industry	Marine aquatic products processing industry	Offshore oil and gas industry	Marine mining industry	Marine salt industry	Marine shipbuilding industry	Ocean engineering equipment manufacturing industry	Marine chemical industry	Marine pharmaceutical and bioproducts industry	Offshore engineering construction	Ocean power industry	Seawater desalination and comprehensive utilization industry	Marine transportation industry	Marine tourism industry	Other agriculture, forestry, animal husbandry and fishery	Other mining industry	Other manufacturing industries	Other electricity, heat, gas and water production and supply industries	Other construction industry	Wholesale and retail	Information transmission, software and information technology services	The financial industry	Scientific research and technical services	Education	Health and social work	Public administration, social security and social organization	Other Services	Total intermediate use	Consumption expenditure of rural residents	Consumption expenditure of urban residents	Household consumption expenditure	Government consumption expenditure	Total consumer expenditure	Gross fixed capital formation	Changes in inventories	Total capital formation	Export	Total final use
Code			-	01	02	03	04	05	06	07	08	09	10	11	12	13	14	15	16	17	18	19	20	21	22	23	24	25	26	27	28	TIU	FU101	FU102	THC	FU103	TC	FU201	FU202	GCF	EX	TFU	IM	ERR	GO
Intermediate inputs	Marine industry sector	Marine fishing industry	01	3.30117e+06	9756.44	3.37946e+06	0	0	3717.91	0	0	25729.4	371238	0	0	33907.5	15.3288	4.38576e+06	1.33839e+07	0	2.60076e+07	0	0	0	0	0	446324	0	22495.3	0	1.25822e+07	6.39533e+07	212520	300218	512738	209255	721994	57.6672	23948.9	24006.6	17463	763463	47006	4.03986e+07	1.05068e+08	6.46697e+07	4.1115e+07
		Coastal tidal flat planting industry	02	6760.84	77.6919	3638.54	0.391802	1.38107	92.0967	4.60146	1.70433	671.975	1131.51	144.783	0.865273	112.922	20.5551	8506.45	117771	223.837	418347	85.5342	17244.8	12.5329	450.438	74.8834	2554.7	523.616	470.349	0	29007.4	607932	7.46881	3.51451	10.9833	1.32328	12.3066	0	9.85993	9.85993	0.621029	22.7876	3.42995	140220	748171	607951	140239
		Marine aquatic products processing industry	03	16636.2	0	572959	0	0	8097.64	0.00261806	0.000927738	54403.3	74692.9	0	0	9.84569	874.189	2.34811e+06	21148.9	0	6.53135e+06	0	0	0	21580	0	232062	479056	320217	0	6.26888e+06	1.69501e+07	253578	213159	466737	0	466737	0	-235342	-235342	59492.8	290888	65132.9	3.15302e+07	4.8706e+07	1.71758e+07	3.17559e+07
		Offshore oil and gas industry	04	0	0	0	703937	3930.09	810.493	8704.18	5329.72	1.64014e+06	6199.43	0	16710.1	11914.4	4.97784	131.786	0	3.61661e+06	4.8515e+07	8.72126e+06	0	0	0	0	593.7	0	8842.04	12233.3	34155.8	6.33065e+07	0	0	0	0	0	0	-229004	-229004	-5976.3	-234980	-860347	-5.09141e+07	1.30178e+07	6.39318e+07	-5.02887e+07
		Marine mining industry	05	522.383	3.21523	424.027	23870.8	2676.21	123.152	1752.35	630.865	6242.03	1344.43	4857.01	7275.6	5157.08	105.653	398.586	3886.81	523261	3.05921e+06	731040	180229	808.02	0.568971	181.929	5448.82	4735.23	2935.98	4366.26	9140.18	4.58063e+06	-16.8865	-2.79586	-19.6824	0	-19.6824	0	-35.5365	-35.5365	-33.5638	-88.7827	-1552.71	-2.6877e+06	1.89439e+06	4.58209e+06	-2.68623e+06
		Marine salt industry	06	1.26142	0.00581443	7019.4	107.16	51.6717	192.74	60.9523	25.9451	2286.36	1124.41	3492.7	6.53949	5.46494	32.327	17978.6	12.1583	7063.35	509001	622.787	141760	366.56	542.48	5.41263	4695.09	10318.7	7843.59	132.418	56258.1	771008	34.5612	26.8063	61.3675	0	61.3675	0	0.810498	0.810498	4.83338	67.0114	9.30572	202064	973130	771065	202122
		Marine shipbuilding industry	07	25389.8	32.3877	10031.9	20520.1	4292.12	779.062	362777	158224	8384.87	4988.69	156742	8938.07	7222.13	38260.9	411649	67032.3	673822	2.26304e+07	922911	7.86929e+06	49307.1	1.50137e+06	51634.4	2.26194e+06	232402	20230.5	109856	2.26116e+06	3.98696e+07	9112.39	8419.49	17531.9	0	17531.9	50207.3	25666	75873.3	143750	237156	72522.7	2.2087e+07	6.21213e+07	4.00342e+07	2.22517e+07
		Ocean engineering equipment manufacturing industry	08	12618.8	104.23	9108.1	17465.6	2503.57	591.833	205352	133997	7086.1	5366.1	68403.8	7737.58	5974.13	24182.9	113290	137028	393035	1.94885e+07	786107	2.94789e+06	58794.2	444832	31627.3	662334	80295.3	16792.3	53340.3	1.06545e+06	2.67798e+07	1980.79	1521.23	3502.02	0	3502.02	9329.97	25523.6	34853.6	27721.1	66076.7	26315.7	8.37525e+06	3.51948e+07	2.68196e+07	8.41501e+06
		Marine chemical industry	09	42514.4	120.285	50896.6	23697	3985.32	2451.17	22715.5	45798.8	276639	80256.1	85461.1	4489.08	4466.45	185628	351241	152785	625230	2.3461e+07	508892	3.29141e+06	149753	54102.5	165325	841739	254426	67966.7	194509	5.31119e+06	3.62587e+07	4993.69	4537.88	9531.57	0	9531.57	0	-10211.5	-10211.5	4292.11	3612.22	8519.56	3.62457e+06	3.98784e+07	3.62538e+07	3.61967e+06
		Marine pharmaceutical and bioproducts industry	10	26898.3	34.286	82989.2	17778.7	1788.16	1850.61	5017.34	6059.63	26520.5	83960	13161.1	39.7883	1190.34	6632.12	380439	113745	300417	8.31604e+06	43267	549555	1522.53	34775.5	12180.3	829149	191892	4.36611e+06	47268.4	1.45754e+06	1.69178e+07	8721.46	7608.22	16329.7	0	16329.7	0	-7952.28	-7952.28	4165.65	12543.1	6361.29	5.75111e+06	2.26751e+07	1.6924e+07	5.75729e+06
		Offshore engineering construction	11	2739.64	17.6309	472.562	308.465	58.5464	16.6316	1026.06	624.649	452.034	257.33	117596	1320.07	993.669	39023	39042.5	35884.2	10272.9	154287	134877	5.00669e+06	73097.6	45631.9	152514	43405.2	155868	51765.3	471314	891085	7.43064e+06	0	0	0	0	0	754608	0	754608	4931.09	759539	3437.24	6.18953e+07	7.0082e+07	8.18674e+06	6.26514e+07
		Ocean power industry	12	7361.18	79.434	3592.05	9619.11	1905.48	473.205	14865.7	6768.13	15876.1	3573.11	12184.2	25038.9	19330.6	5748.13	38903	114317	319675	3.09165e+06	2.50867e+06	475993	149974	111617	57188.8	64218.8	39102.5	37272.2	82915.3	421385	7.63929e+06	93.9103	105.439	199.349	0	199.349	0	0	0	3.5455	202.895	0.521999	630884	8.27038e+06	7.6395e+06	631087
		Seawater desalination and comprehensive utilization industry	13	99124.9	762.398	2943.53	6665.1	1436.71	304.684	10278.9	4476.58	9076.91	2520.94	7506.82	17395.7	17313.5	4222.43	32104.8	543483	210183	2.48473e+06	1.68411e+06	344631	107370	78398.2	39587.6	49381.5	31915.9	30567	61999.6	377730	6.26022e+06	134.43	168.991	303.421	163.629	467.05	0	70.1746	70.1746	4.78841	542.013	6.90587	1.02192e+06	7.28267e+06	6.26076e+06	1.02245e+06
		Marine transportation industry	14	95289.2	572.354	78423.6	12536.6	3652.38	1925.55	78090.6	45564.3	45102.1	33475.1	100460	5362.7	5764.38	604549	1.9992e+06	913546	592334	1.79802e+07	629681	5.09386e+06	9.97017e+06	3.84872e+06	5.70361e+06	1.65704e+06	1.61428e+06	969841	2.28399e+06	2.0263e+07	7.46302e+07	431948	458252	890200	27770.2	917970	55647.5	66097.7	121745	99655.8	1.13937e+06	5387.03	4.95266e+07	1.25291e+08	7.57642e+07	5.06606e+07
		Marine tourism industry	15	397178	890.725	545706	128449	32148.1	16335	479991	241113	193728	291772	285167	23201.8	25602.1	1.87545e+06	1.74149e+07	1.28833e+06	5.12556e+06	8.50796e+07	2.99063e+06	1.26757e+07	5.42385e+07	2.5017e+07	4.49879e+07	2.09971e+07	6.34879e+06	1.67698e+06	2.22209e+07	9.00073e+07	3.94606e+08	1.606e+06	3.01498e+06	4.62098e+06	2.46468e+06	7.08566e+06	0	0	0	885146	7.9708e+06	1.70704e+06	1.17712e+08	5.18582e+08	4.0087e+08	1.23976e+08
		Other agriculture, forestry, animal husbandry and fishery	16	6.04464e+06	84374.1	1.0851e+07	516.255	1806.08	173519	6071.68	2257.67	1.25283e+06	2.77203e+06	193427	1135.94	107146	27174.8	2.01589e+07	1.55305e+08	296335	7.4137e+08	112686	2.27961e+07	16559.6	594456	99657.6	5.34978e+06	690078	676177	0	5.81923e+07	1.02718e+09	4.78643e+07	2.41194e+07	7.19836e+07	0	7.19836e+07	1.60889e+06	1.62594e+08	1.64203e+08	3.1068e+06	2.39294e+08	1.38641e+07	1.51095e+08	1.4037e+09	1.25261e+09	3.76524e+08
		Other mining industry	17	80548.4	456.626	65795.9	163507	404582	14565.8	313257	122391	8.76459e+06	236709	731959	1.20801e+06	881390	16440.2	62060.4	600957	6.24436e+07	6.9567e+08	1.52256e+08	2.79455e+07	125154	89.2468	27625.6	851749	734325	494571	731615	1.2688e+06	9.56217e+08	-389581	-63571.5	-453153	0	-453153	0	-1.05099e+07	-1.05099e+07	-957703	-1.19208e+07	-6.36593e+07	-4.42957e+08	5.64998e+08	1.00796e+09	-3.91219e+08
		Other manufacturing industries	18	2.1053e+07	101173	1.5319e+07	4.17012e+06	623375	463348	3.70479e+07	2.13817e+07	1.24216e+07	9.07679e+06	2.73707e+07	988263	961630	1.45675e+07	1.33346e+08	2.31575e+08	9.73383e+07	6.34687e+09	1.06361e+08	1.48165e+09	5.27253e+07	1.18243e+08	4.77149e+07	2.15494e+08	5.34856e+07	2.3293e+08	8.20556e+07	7.59761e+08	1.01251e+10	1.01632e+09	9.40872e+08	1.95719e+09	0	1.95719e+09	6.36675e+08	1.26138e+09	1.89805e+09	2.40805e+09	6.26329e+09	1.99987e+09	-1.14921e+09	1.32393e+10	1.43885e+10	3.11421e+09
		Other electricity, heat, gas and water production and supply industries	19	756538	9165.97	459775	970500	182166	49789.9	1.50938e+06	699379	1.71803e+06	399471	1.29229e+06	2.45736e+06	1.81241e+06	794000	5.65444e+06	1.13585e+07	3.17667e+07	3.17751e+08	2.62183e+08	4.96586e+07	1.54394e+07	1.12876e+07	6.22997e+06	7.39441e+06	4.92429e+06	4.32645e+06	9.02784e+06	7.3546e+07	8.23659e+08	2.28331e+06	3.75362e+06	6.03693e+06	0	6.03693e+06	0	1.9036e+06	1.9036e+06	65883.6	8.00642e+06	9844.88	1.11772e+08	9.43428e+08	8.31655e+08	1.19769e+08
		Other construction industry	20	62882.5	355.702	11011.5	7208.37	1399.77	374.294	23958.2	14395.1	10136.8	5919.47	2.62591e+06	30884.6	24596.5	898890	889433	825602	235967	3.57271e+06	3.11805e+06	1.15717e+08	1.69137e+06	1.05979e+06	3.43545e+06	1.01286e+06	3.6292e+06	1.20059e+06	1.09413e+07	2.0706e+07	1.71754e+08	0	0	0	0	0	1.98632e+09	0	1.98632e+09	1.5054e+07	2.00137e+09	1.07089e+07	1.2108e+09	3.37322e+09	2.16241e+09	3.20146e+09
		Wholesale and retail	21	3.12606e+06	11637.7	3.397e+06	341893	86901.7	68926	2.9586e+06	1.73887e+06	1.36469e+06	1.32736e+06	3.01444e+06	183699	170784	1.9174e+06	2.26021e+07	3.21047e+07	1.32622e+07	6.77457e+08	2.09357e+07	1.67563e+08	1.29278e+07	1.71557e+07	7.54002e+06	2.36513e+07	7.16981e+06	3.95784e+07	1.34457e+07	1.16523e+08	1.19162e+09	3.47395e+07	3.02396e+07	6.49791e+07	0	6.49791e+07	1.1789e+07	5.05682e+07	6.23572e+07	5.22677e+07	1.79604e+08	0	3.8306e+08	1.75429e+09	1.37123e+09	5.62664e+08
		Information transmission, software and information technology services	22	819786	2024.98	170944	38210.3	7940.2	5610.33	289295	313206	67065.4	100940	294078	53546.6	55602.9	1.82214e+06	6.50387e+06	1.19839e+06	1.37134e+06	6.66065e+07	6.03845e+06	4.78125e+07	1.29154e+07	2.0892e+08	5.35025e+07	1.59005e+07	1.18893e+07	1.17471e+07	5.66377e+07	7.02121e+07	5.75296e+08	1.65207e+07	1.563e+07	3.21507e+07	0	3.21507e+07	3.28363e+07	0	3.28363e+07	7.2189e+06	7.22059e+07	7.71173e+06	4.2123e+08	1.06102e+09	6.3979e+08	4.85724e+08
		The financial industry	23	2.07348e+06	10334.5	189603	854168	131069	18887.1	939832	571222	509147	308599	2.82681e+06	366895	292608	1.32604e+07	2.30637e+07	1.61938e+07	2.39611e+07	1.93072e+08	4.20218e+07	1.23153e+08	7.88793e+07	2.17394e+07	1.09659e+08	2.55146e+07	1.64154e+07	4.21872e+06	2.31758e+07	3.38038e+08	1.06146e+09	1.73941e+07	3.05845e+07	4.79786e+07	9.60801e+06	5.75867e+07	0	0	0	1.3525e+06	5.89392e+07	2.4457e+06	3.15518e+08	1.43347e+09	1.11795e+09	3.72011e+08
		Scientific research and technical services	24	983362	5715.95	65701.1	146665	34816.9	8566.38	317598	222856	71729.3	198684	9.23724e+06	43910.5	39130	146928	123240	8.55934e+06	5.70634e+06	6.46144e+07	4.38789e+06	2.69348e+08	1.34158e+07	3.45951e+06	1.23673e+06	9.94895e+07	1.60618e+06	307732	438326	6.59167e+06	4.90808e+08	372473	412884	785357	2.93798e+07	3.01652e+07	1.65224e+07	0	1.65224e+07	1.81165e+06	4.84993e+07	5.26024e+06	3.28242e+08	8.62289e+08	5.34047e+08	3.71481e+08
		Education	25	47523.1	95.2312	6224.93	2783.12	874.094	225.532	14163.2	6510.77	3483.48	4825.27	18356.2	246.561	995.173	29175.9	349719	123670	143574	1.83195e+06	70812.6	972281	1.81038e+06	652837	4.38098e+06	702554	8.77055e+06	947114	8.56624e+06	3.00578e+06	3.24639e+07	3.61954e+07	3.41354e+07	7.03308e+07	8.93967e+07	1.59728e+08	0	0	0	0	1.59728e+08	0	4.18792e+08	6.10984e+08	1.92191e+08	5.7852e+08
		Health and social work	26	23620.7	48.8048	2333.71	2909.27	1943.92	361.254	31277.7	14671.1	29381.5	2668.45	28700.9	4110.83	3540.17	21533.7	24469.3	85644.1	323735	4.30487e+06	441718	1.40082e+06	488911	27342.9	399651	70360.6	241464	3.4169e+06	2.92477e+06	818422	1.51362e+07	2.97894e+07	2.46421e+07	5.44315e+07	1.00198e+08	1.5463e+08	0	0	0	74281.4	1.54704e+08	582864	4.09295e+08	5.78553e+08	1.69258e+08	5.63416e+08
		Public administration, social security and social organization	27	40719.7	249.265	16038	6173.48	1056.23	532.498	26087.6	12790.8	7218.85	9559.17	9576.57	2636.42	2914.94	106816	519161	454921	181717	4.12262e+06	316767	494884	330775	638107	950687	818365	1.06809e+06	174120	2.43409e+07	3.84559e+06	3.84991e+07	610713	1.77543e+06	2.38614e+06	4.04188e+08	4.06575e+08	0	0	0	754536	4.07329e+08	1.43879e+06	4.9683e+08	9.4122e+08	4.44389e+08	9.02721e+08
		Other Services	28	6.87957e+06	30480.9	3.07221e+06	3.70784e+06	195833	91898	3.23583e+06	1.72603e+06	1.84915e+06	1.60704e+06	3.80131e+06	305465	356991	1.6506e+07	1.00503e+08	4.71875e+07	4.45764e+07	6.74151e+08	3.8022e+07	1.83715e+08	3.79023e+08	1.48564e+08	2.31955e+08	1.13519e+08	6.41798e+07	3.4537e+07	1.32295e+08	7.17932e+08	2.95353e+09	3.40122e+08	4.13464e+08	7.53587e+08	1.331e+08	8.86686e+08	3.17578e+07	4.67028e+07	7.84606e+07	1.04723e+08	1.06987e+09	1.05667e+08	5.2653e+08	4.44426e+09	3.91773e+09	1.49073e+09
	Total intermediate inputs		TII	4.6026e+07	268563	3.83744e+07	1.13775e+07	1.73219e+06	934366	4.79039e+07	2.74749e+07	3.03814e+07	1.70125e+07	5.22999e+07	5.76368e+06	4.8487e+06	5.28992e+07	3.41341e+08	5.22466e+08	2.94005e+08	1.00591e+10	6.55928e+08	2.53083e+09	6.34588e+08	5.63501e+08	5.18334e+08	5.37867e+08	1.84248e+08	3.42155e+08	3.90123e+08	2.31148e+09	2.02233e+10	1.54435e+09	1.52357e+09	3.06792e+09	7.68573e+08	3.83649e+09	2.71837e+09	1.5123e+09	4.23067e+09	2.59476e+09	1.06619e+10	2.08498e+09	3.47029e+09	3.22705e+10	2.88002e+10	12047240000
Value added		Remuneration of workers	VA001	4.60293e+07	487988	5.11464e+06	401382	65004.3	17644.7	7.1114e+06	3.62213e+06	1.76991e+06	2.01532e+06	1.18683e+07	715402	777254	2.2903e+07	1.2844e+08	9.00242e+08	8.904e+07	1.14949e+09	8.69263e+07	5.4809e+08	5.77919e+08	2.16903e+08	2.98709e+08	2.06888e+08	3.20117e+08	1.94384e+08	4.55971e+08	9.87366e+08	6.26338e+09
		Net production tax	VA002	1.37481e+06	-39568.9	939791	627436	39347.8	5118.84	1.08442e+06	747259	3.73251e+06	740393	2.72412e+06	268786	214643	8.46936e+06	9.35403e+06	-5.48651e+07	7.65773e+07	4.90904e+08	2.9867e+07	1.16538e+08	1.19949e+08	1.4403e+07	8.92034e+07	1.50348e+07	918178	157692	2.29444e+06	1.85408e+08	1.11667e+09
		Depreciation of fixed assets	VA003	3.91591e+06	16670.1	1.12043e+06	520319	18246.8	5338.52	1.69851e+06	1.0959e+06	1.29644e+06	683804	710540	1.10361e+06	858009	1.40009e+07	2.93515e+07	2.34197e+07	4.41586e+07	4.41264e+08	1.20768e+08	3.34929e+07	1.31071e+08	1.40532e+08	4.07764e+07	7.6736e+07	8.71302e+07	3.51034e+07	8.84133e+07	4.3972e+08	1.75898e+09
		Net operating income	VA004	7.72236e+06	14518.3	3.15679e+06	91172.5	39601.9	10661.9	4.32302e+06	2.25464e+06	2.69816e+06	2.2231e+06	2.47917e+06	418902	584065	2.70184e+07	1.0095e+07	1.24377e+07	6.12174e+07	1.09854e+09	4.9938e+07	1.44268e+08	2.90761e+08	1.25682e+08	4.86448e+08	2.57633e+07	1.85709e+07	6.75212e+06	4.41792e+06	5.20285e+08	2.90821e+09
		Total value added	TVA	5.90423e+07	479607	1.03316e+07	1.64031e+06	162201	38764	1.42173e+07	7.71993e+06	9.49703e+06	5.66261e+06	1.77821e+07	2.5067e+06	2.43397e+06	7.23916e+07	1.77241e+08	8.81234e+08	2.70993e+08	3.18019e+09	2.87499e+08	8.42389e+08	1.1197e+09	4.97519e+08	9.15137e+08	3.24422e+08	4.26736e+08	2.36397e+08	5.51096e+08	2.13278e+09	12047240000
Total investment in			TI	1.05068e+08	748171	4.8706e+07	1.30178e+07	1.89439e+06	973130	6.21213e+07	3.51948e+07	3.98784e+07	2.26751e+07	7.0082e+07	8.27038e+06	7.28267e+06	1.25291e+08	5.18582e+08	1.4037e+09	5.64998e+08	1.32393e+10	9.43428e+08	3.37322e+09	1.75429e+09	1.06102e+09	1.43347e+09	8.62289e+08	6.10984e+08	5.78553e+08	9.4122e+08	4.44426e+09	3.22705e+10

## Sheet: 2023 mtt inverse transformation
2023GDP	12605821000
Y	0.0796346	0.000199978	0.082959	0	0	8.756e-05	0	0	0.000590636	0.00893431	0	0	0.000827668	3.70498e-07	0.10454	0.328127	0	0.625618	0	0	0	0	0	0.010932	0	0.000544575	0	0.305523	1		2.54852
	0.0476435	0.000466215	0.0262205	2.79369e-06	1.01375e-05	0.000637001	3.26281e-05	1.18991e-05	0.00453177	0.00802799	0.000976101	6.25823e-06	0.000804638	0.000145419	0.0594789	0.841078	0.00156641	2.95254	0.00061026	0.121404	8.83979e-05	0.0031919	0.000513015	0.018301	0.00373064	0.00333933	0	0.206423	1		5.30178
	0.000524851	0	0.0183976	0	0	0.000251633	8.3677e-11	2.92169e-11	0.00164938	0.00235943	0	0	3.34498e-07	2.7669e-05	0.0733605	0.000673555	0	0.207036	0	0	0	0.000684161	0	0.00742946	0.0152695	0.0102223	0	0.198856	1		1.53674
	0	0	0	-0.0143676	-8.22549e-05	-1.61458e-05	-0.000172586	-0.000103984	-0.0312673	-0.000122089	0	-0.000335937	-0.000254746	-9.73764e-08	-2.54962e-06	0	-0.0728333	-0.964367	-0.176251	0	0	0	0	-1.17956e-05	0	-0.000173519	-0.000240433	-0.000687099	1		-0.261289
	-0.000191478	-1.00595e-06	-0.000157314	-0.00899124	-0.00103126	-4.49112e-05	-0.000655975	-0.000232371	-0.00220072	-0.000496389	-0.00172208	-0.00273414	-0.00206358	-3.94095e-05	-0.000146134	-0.00143192	-0.193006	-1.13445	-0.270901	-0.0673486	-0.000300215	-2.17182e-07	-6.48269e-05	-0.00203683	-0.00175415	-0.00107973	-0.00160822	-0.00340399	1		-0.698098
	6.34066e-06	2.43233e-08	0.0358693	0.000547782	0.00026911	0.00095419	0.000309851	0.000130371	0.011036	0.00566146	0.0169259	3.35482e-05	2.91626e-05	0.000167559	0.0892807	6.1215e-05	0.0355839	2.56192	0.00316152	0.719219	0.00185604	0.00273029	2.65699e-05	0.0238252	0.0521618	0.0397262	0.000668275	0.283144	1		4.88531
	0.00113661	1.2256e-06	0.000454723	0.000936018	0.000200688	3.42852e-05	0.0164186	0.00705727	0.000365967	0.000223594	0.00681316	0.00040852	0.000348854	0.00171852	0.0183935	0.00301623	0.0302041	1.01967	0.0416362	0.355063	0.00222042	0.0682449	0.00226258	0.102884	0.0105431	0.000908684	0.00494646	0.102355	1		2.79847
	0.001487	1.04208e-05	0.00108822	0.00210034	0.000308887	6.85582e-05	0.0244643	0.0157425	0.000806888	0.000632846	0.00782315	0.000932502	0.000762691	0.00286187	0.0133274	0.0162783	0.0464066	2.31324	0.093459	0.350997	0.00697238	0.0533577	0.00365667	0.0792989	0.00959133	0.0019861	0.00632268	0.126991	1		4.18097
	0.0117694	2.80005e-05	0.0144925	0.00665764	0.00114642	0.000674055	0.00636241	0.0126469	0.0741116	0.0224388	0.0230745	0.00126819	0.00131768	0.0517878	0.0971103	0.04234	0.172509	6.54445	0.142212	0.923401	0.0416189	0.0152324	0.0461405	0.237853	0.0716184	0.0191329	0.0548861	1.49058	1		11.1269
	0.00469671	5.02087e-06	0.0147141	0.00313555	0.000324202	0.000317594	0.000879366	0.00104805	0.00444664	0.0147044	0.00220172	7.06228e-06	0.000217095	0.00115336	0.0657298	0.0200024	0.0522832	1.45118	0.00761213	0.0956613	0.000267816	0.0061704	0.00206698	0.146476	0.0337986	0.767925	0.00827276	0.255382	1		3.96068
	4.29268e-05	2.3652e-07	7.53819e-06	4.93729e-06	9.62754e-07	2.54554e-07	1.64075e-05	9.83425e-06	6.88916e-06	4.04261e-06	0.00178316	2.11587e-05	1.70209e-05	0.00061404	0.00060631	0.00056385	0.000161106	0.00244295	0.0021314	0.0790975	0.00115636	0.000725062	0.00233683	0.000693562	0.00248411	0.000821181	0.00748494	0.0141675	1		1.1174
	0.011649	0.000106085	0.00576648	0.0154863	0.00315047	0.000742176	0.0238376	0.0106926	0.0242637	0.00569586	0.0188234	0.040502	0.0329703	0.00911934	0.0611264	0.182789	0.507706	4.92478	4.00677	0.763638	0.239775	0.178682	0.0898393	0.103224	0.0629889	0.0597417	0.133298	0.671746	1		13.1889
	0.0889052	0.000623766	0.00304129	0.00689654	0.00150286	0.0003112	0.0106169	0.00459122	0.00913581	0.00259638	0.00760264	0.0180368	0.0181224	0.00434001	0.0328643	0.501905	0.216092	2.50687	1.7363	0.356037	0.110745	0.0809246	0.040466	0.0510667	0.0330228	0.0315516	0.0640896	0.381772	1		7.32002
	0.00186251	9.49748e-06	0.00156037	0.000249176	7.44851e-05	3.68309e-05	0.00154636	0.000889342	0.000850689	0.000656269	0.00189912	0.000106713	0.000120821	0.0119929	0.0391764	0.0179278	0.0115349	0.353036	0.0123971	0.100191	0.198069	0.0777572	0.110711	0.0330778	0.0322676	0.0192626	0.0452904	0.404812	1		2.47737
	0.00320033	6.05332e-06	0.00449526	0.00105417	0.000270714	0.000130028	0.00391554	0.00194081	0.00152088	0.00237591	0.00222392	0.000191108	0.000220038	0.0152675	0.139982	0.0104397	0.0414894	0.69061	0.0244153	0.102983	0.442687	0.206296	0.357676	0.17166	0.0517143	0.0136356	0.179578	0.735789	1		4.20577
	0.0158601	0.000188462	0.028994	1.36618e-06	4.92465e-06	0.000445374	1.59765e-05	5.84761e-06	0.00313485	0.00730582	0.000483703	3.05041e-06	0.000284065	7.13393e-05	0.052292	0.411078	0.000769363	1.94396	0.00029839	0.0595458	4.33381e-05	0.00156317	0.000253245	0.014267	0.0018247	0.00178193	0	0.153643	1		3.69812
	-0.00020441	-9.82147e-07	-0.000168905	-0.000416235	-0.0010754	-3.67302e-05	-0.000807967	-0.000310085	-0.0211762	-0.000603162	-0.00179836	-0.00313517	-0.00242367	-4.24157e-05	-0.000157473	-0.00153245	-0.15911	-1.77498	-0.390508	-0.0722329	-0.000321737	-2.35284e-07	-6.82043e-05	-0.00220196	-0.00188241	-0.0012566	-0.00186189	-0.00326901	1		-1.44158
	0.00675917	2.73448e-05	0.00500683	0.00135468	0.000207762	0.000145887	0.0119665	0.00680831	0.00381175	0.00291576	0.00846144	0.00032246	0.000329051	0.00466242	0.0424019	0.0748075	0.0310405	2.03712	0.0342677	0.476165	0.0170312	0.0385841	0.0150843	0.0699238	0.0173243	0.075219	0.0264938	0.245291	1		4.25354
	0.00622474	6.43567e-05	0.00384198	0.00813755	0.00157431	0.000405453	0.0125999	0.005745	0.0136345	0.00330869	0.0103615	0.0207116	0.0162622	0.00654679	0.0461105	0.0945021	0.26236	2.63287	2.18071	0.414749	0.12844	0.0940618	0.0508312	0.0619023	0.0412478	0.0360506	0.075495	0.612468	1		7.84122
	1.95357e-05	9.35697e-08	3.47792e-06	2.28376e-06	4.54219e-07	1.13706e-07	7.58394e-06	4.49205e-06	3.06664e-06	1.8435e-06	0.00079046	9.79729e-06	8.25998e-06	0.000280364	0.000274002	0.000257167	7.33683e-05	0.00112078	0.000976377	0.0362264	0.00053015	0.000333534	0.00104475	0.000320399	0.00114532	0.000377284	0.00344176	0.00652024	1		1.05377
	0.00555946	1.74283e-05	0.00615017	0.000615892	0.0001603	0.000120253	0.00528583	0.00306277	0.00233372	0.00236608	0.00515341	0.000331178	0.000323253	0.0034073	0.039787	0.0575779	0.0234152	1.20354	0.0373447	0.297909	0.0231033	0.0310028	0.0131886	0.0425035	0.0128644	0.0706874	0.0240093	0.208541	1		3.12036
	0.00165574	3.50152e-06	0.000351293	7.88144e-05	1.6756e-05	1.10767e-05	0.000592773	0.000633118	0.000131022	0.000205184	0.000572537	0.000110882	0.000120415	0.00371817	0.0131181	0.00243617	0.00275332	0.135931	0.0123488	0.0966134	0.0263446	0.430559	0.107213	0.0326504	0.0243963	0.0240056	0.115524	0.14395	1		2.17604
	0.00548919	2.33581e-05	0.000508946	0.00230221	0.000363628	4.92946e-05	0.00251329	0.00150441	0.00130504	0.000823398	0.00723091	0.000991949	0.000842872	0.0350753	0.0609891	0.0431984	0.0634417	0.51346	0.112152	0.328404	0.210694	0.0584624	0.290618	0.0687017	0.04402	0.0112816	0.0621064	0.904378	1		3.83093
	0.00260428	1.29339e-05	0.000177112	0.000396674	9.67129e-05	2.2398e-05	0.000853488	0.000590693	0.000184746	0.000531648	0.0237602	0.000118883	0.000111494	0.000395858	0.000322396	0.0228257	0.0151238	0.172511	0.0117081	0.725029	0.035895	0.00944744	0.00320673	0.268049	0.00430921	0.000819225	0.0011681	0.0177477	1		2.31802
	8.14044e-05	1.38493e-07	1.08262e-05	4.85873e-06	1.5646e-06	3.76954e-07	2.4654e-05	1.1172e-05	5.80996e-06	8.31375e-06	3.02729e-05	4.33678e-07	1.78478e-06	5.00317e-05	0.000596922	0.000213056	0.000245768	0.00316175	0.000124331	0.00168594	0.00312834	0.00113386	0.00734843	0.0012246	0.0152083	0.00162949	0.0148457	0.00524241	1		1.05602
	4.15106e-05	7.28302e-08	4.10282e-06	5.1907e-06	3.55679e-06	6.16037e-07	5.55328e-05	2.5706e-05	5.11694e-05	4.70353e-06	4.83888e-05	7.39941e-06	6.68495e-06	3.86321e-05	4.26193e-05	0.00014842	0.000565244	0.00764184	0.000785788	0.00248486	0.000863111	4.9107e-05	0.000686537	0.000125449	0.000427959	0.00604544	0.00515327	0.00146927	1		1.02678
	4.47124e-05	2.32352e-07	1.78621e-05	6.91684e-06	1.21008e-06	5.71285e-07	2.8903e-05	1.39932e-05	7.708e-06	1.05483e-05	1.01417e-05	2.97548e-06	3.45449e-06	0.000117941	0.000571439	0.00050159	0.000198999	0.00455379	0.000353932	0.000550759	0.000367081	0.000716047	0.00102542	0.000915381	0.0011876	0.000192378	0.0271067	0.00429278	1		1.0428
	0.00459104	1.72232e-05	0.00208976	0.00251502	0.00013651	6.02391e-05	0.00218293	0.0011478	0.0011807	0.00107853	0.00244435	0.000208324	0.000253914	0.0111262	0.0668963	0.0318122	0.0297644	0.451534	0.0256299	0.123186	0.255957	0.101653	0.153005	0.0767258	0.04323	0.023347	0.088637	0.486216	1		2.98663
	0.00487381	3.42898e-05	0.000870061	0.000135203	1.39055e-05	3.16589e-06	0.00118248	0.000634489	0.000754147	0.000470044	0.00143293	0.000209971	0.000212953	0.00593962	0.014534	0.0735049	0.0223588	0.263262	0.0238327	0.0699779	0.0928649	0.041607	0.0767032	0.0269743	0.0355319	0.0197035	0.0456495	0.176728	1
Z	0.0275621	0.000189337	0.00493518	0.000764421	7.90835e-05	1.78742e-05	0.00669477	0.00358573	0.00423907	0.00266042	0.00807328	0.00119005	0.00121467	0.0335582	0.0821084	0.416338	0.126433	1.48943	0.134864	0.396115	0.525541	0.235758	0.43477	0.152711	0.201202	0.11159	0.25829	1
	5.65992
	Y(n+1)j																											y(n+1)n
Z transform into Y(n+1)j	0.0048697	3.34523e-05	0.000871952	0.000135059	1.39726e-05	3.15804e-06	0.00118284	0.00063353	0.000748963	0.000470046	0.0014264	0.000210259	0.000214609	0.00592909	0.014507	0.073559	0.0223383	0.263154	0.023828	0.0699861	0.0928531	0.041654	0.0768156	0.0269811	0.0355486	0.0197158	0.045635	0.176681
																													X(n+1)j transpose
Total value added	6.13866e+07	421693	1.09917e+07	1.70253e+06	176135	39809.6	1.49107e+07	7.98617e+06	9.44129e+06	5.92531e+06	1.79809e+07	2.65049e+06	2.70532e+06	7.47411e+07	1.82873e+08	9.27272e+08	2.81592e+08	3.31727e+09	3.00371e+08	8.82232e+08	1.17049e+09	5.25083e+08	9.68324e+08	3.40119e+08	4.4812e+08	2.48534e+08	5.75267e+08	2.22721e+09	6.13866e+07	12605821000
diag	2.54852																												421693
		5.30178																											1.09917e+07
			1.53674																										1.70253e+06
				-0.261289																									176135
					-0.698098																								39809.6
						4.88531																							1.49107e+07
							2.79847																						7.98617e+06
								4.18097																					9.44129e+06
									11.1269																				5.92531e+06
										3.96068																			1.79809e+07
											1.1174																		2.65049e+06
												13.1889																	2.70532e+06
													7.32002																7.47411e+07
														2.47737															1.82873e+08
															4.20577														9.27272e+08
																3.69812													2.81592e+08
																	-1.44158												3.31727e+09
																		4.25354											3.00371e+08
																			7.84122										8.82232e+08
																				1.05377									1.17049e+09
																					3.12036								5.25083e+08
																						2.17604							9.68324e+08
																							3.83093						3.40119e+08
																								2.31802					4.4812e+08
																									1.05602				2.48534e+08
																										1.02678			5.75267e+08
																											1.0428		2.22721e+09
																												2.98663
Y transpose	0.0796346	0.0476435	0.000524851	0	-0.000191478	6.34066e-06	0.00113661	0.001487	0.0117694	0.00469671	4.29268e-05	0.011649	0.0889052	0.00186251	0.00320033	0.0158601	-0.00020441	0.00675917	0.00622474	1.95357e-05	0.00555946	0.00165574	0.00548919	0.00260428	8.14044e-05	4.15106e-05	4.47124e-05	0.00459104
	0.000199978	0.000466215	0	0	-1.00595e-06	2.43233e-08	1.2256e-06	1.04208e-05	2.80005e-05	5.02087e-06	2.3652e-07	0.000106085	0.000623766	9.49748e-06	6.05332e-06	0.000188462	-9.82147e-07	2.73448e-05	6.43567e-05	9.35697e-08	1.74283e-05	3.50152e-06	2.33581e-05	1.29339e-05	1.38493e-07	7.28302e-08	2.32352e-07	1.72232e-05
	0.082959	0.0262205	0.0183976	0	-0.000157314	0.0358693	0.000454723	0.00108822	0.0144925	0.0147141	7.53819e-06	0.00576648	0.00304129	0.00156037	0.00449526	0.028994	-0.000168905	0.00500683	0.00384198	3.47792e-06	0.00615017	0.000351293	0.000508946	0.000177112	1.08262e-05	4.10282e-06	1.78621e-05	0.00208976
	0	2.79369e-06	0	-0.0143676	-0.00899124	0.000547782	0.000936018	0.00210034	0.00665764	0.00313555	4.93729e-06	0.0154863	0.00689654	0.000249176	0.00105417	1.36618e-06	-0.000416235	0.00135468	0.00813755	2.28376e-06	0.000615892	7.88144e-05	0.00230221	0.000396674	4.85873e-06	5.1907e-06	6.91684e-06	0.00251502
	0	1.01375e-05	0	-8.22549e-05	-0.00103126	0.00026911	0.000200688	0.000308887	0.00114642	0.000324202	9.62754e-07	0.00315047	0.00150286	7.44851e-05	0.000270714	4.92465e-06	-0.0010754	0.000207762	0.00157431	4.54219e-07	0.0001603	1.6756e-05	0.000363628	9.67129e-05	1.5646e-06	3.55679e-06	1.21008e-06	0.00013651
	8.756e-05	0.000637001	0.000251633	-1.61458e-05	-4.49112e-05	0.00095419	3.42852e-05	6.85582e-05	0.000674055	0.000317594	2.54554e-07	0.000742176	0.0003112	3.68309e-05	0.000130028	0.000445374	-3.67302e-05	0.000145887	0.000405453	1.13706e-07	0.000120253	1.10767e-05	4.92946e-05	2.2398e-05	3.76954e-07	6.16037e-07	5.71285e-07	6.02391e-05
	0	3.26281e-05	8.3677e-11	-0.000172586	-0.000655975	0.000309851	0.0164186	0.0244643	0.00636241	0.000879366	1.64075e-05	0.0238376	0.0106169	0.00154636	0.00391554	1.59765e-05	-0.000807967	0.0119665	0.0125999	7.58394e-06	0.00528583	0.000592773	0.00251329	0.000853488	2.4654e-05	5.55328e-05	2.8903e-05	0.00218293
	0	1.18991e-05	2.92169e-11	-0.000103984	-0.000232371	0.000130371	0.00705727	0.0157425	0.0126469	0.00104805	9.83425e-06	0.0106926	0.00459122	0.000889342	0.00194081	5.84761e-06	-0.000310085	0.00680831	0.005745	4.49205e-06	0.00306277	0.000633118	0.00150441	0.000590693	1.1172e-05	2.5706e-05	1.39932e-05	0.0011478
	0.000590636	0.00453177	0.00164938	-0.0312673	-0.00220072	0.011036	0.000365967	0.000806888	0.0741116	0.00444664	6.88916e-06	0.0242637	0.00913581	0.000850689	0.00152088	0.00313485	-0.0211762	0.00381175	0.0136345	3.06664e-06	0.00233372	0.000131022	0.00130504	0.000184746	5.80996e-06	5.11694e-05	7.708e-06	0.0011807
	0.00893431	0.00802799	0.00235943	-0.000122089	-0.000496389	0.00566146	0.000223594	0.000632846	0.0224388	0.0147044	4.04261e-06	0.00569586	0.00259638	0.000656269	0.00237591	0.00730582	-0.000603162	0.00291576	0.00330869	1.8435e-06	0.00236608	0.000205184	0.000823398	0.000531648	8.31375e-06	4.70353e-06	1.05483e-05	0.00107853
	0	0.000976101	0	0	-0.00172208	0.0169259	0.00681316	0.00782315	0.0230745	0.00220172	0.00178316	0.0188234	0.00760264	0.00189912	0.00222392	0.000483703	-0.00179836	0.00846144	0.0103615	0.00079046	0.00515341	0.000572537	0.00723091	0.0237602	3.02729e-05	4.83888e-05	1.01417e-05	0.00244435
	0	6.25823e-06	0	-0.000335937	-0.00273414	3.35482e-05	0.00040852	0.000932502	0.00126819	7.06228e-06	2.11587e-05	0.040502	0.0180368	0.000106713	0.000191108	3.05041e-06	-0.00313517	0.00032246	0.0207116	9.79729e-06	0.000331178	0.000110882	0.000991949	0.000118883	4.33678e-07	7.39941e-06	2.97548e-06	0.000208324
	0.000827668	0.000804638	3.34498e-07	-0.000254746	-0.00206358	2.91626e-05	0.000348854	0.000762691	0.00131768	0.000217095	1.70209e-05	0.0329703	0.0181224	0.000120821	0.000220038	0.000284065	-0.00242367	0.000329051	0.0162622	8.25998e-06	0.000323253	0.000120415	0.000842872	0.000111494	1.78478e-06	6.68495e-06	3.45449e-06	0.000253914
	3.70498e-07	0.000145419	2.7669e-05	-9.73764e-08	-3.94095e-05	0.000167559	0.00171852	0.00286187	0.0517878	0.00115336	0.00061404	0.00911934	0.00434001	0.0119929	0.0152675	7.13393e-05	-4.24157e-05	0.00466242	0.00654679	0.000280364	0.0034073	0.00371817	0.0350753	0.000395858	5.00317e-05	3.86321e-05	0.000117941	0.0111262
	0.10454	0.0594789	0.0733605	-2.54962e-06	-0.000146134	0.0892807	0.0183935	0.0133274	0.0971103	0.0657298	0.00060631	0.0611264	0.0328643	0.0391764	0.139982	0.052292	-0.000157473	0.0424019	0.0461105	0.000274002	0.039787	0.0131181	0.0609891	0.000322396	0.000596922	4.26193e-05	0.000571439	0.0668963
	0.328127	0.841078	0.000673555	0	-0.00143192	6.1215e-05	0.00301623	0.0162783	0.04234	0.0200024	0.00056385	0.182789	0.501905	0.0179278	0.0104397	0.411078	-0.00153245	0.0748075	0.0945021	0.000257167	0.0575779	0.00243617	0.0431984	0.0228257	0.000213056	0.00014842	0.00050159	0.0318122
	0	0.00156641	0	-0.0728333	-0.193006	0.0355839	0.0302041	0.0464066	0.172509	0.0522832	0.000161106	0.507706	0.216092	0.0115349	0.0414894	0.000769363	-0.15911	0.0310405	0.26236	7.33683e-05	0.0234152	0.00275332	0.0634417	0.0151238	0.000245768	0.000565244	0.000198999	0.0297644
	0.625618	2.95254	0.207036	-0.964367	-1.13445	2.56192	1.01967	2.31324	6.54445	1.45118	0.00244295	4.92478	2.50687	0.353036	0.69061	1.94396	-1.77498	2.03712	2.63287	0.00112078	1.20354	0.135931	0.51346	0.172511	0.00316175	0.00764184	0.00455379	0.451534
	0	0.00061026	0	-0.176251	-0.270901	0.00316152	0.0416362	0.093459	0.142212	0.00761213	0.0021314	4.00677	1.7363	0.0123971	0.0244153	0.00029839	-0.390508	0.0342677	2.18071	0.000976377	0.0373447	0.0123488	0.112152	0.0117081	0.000124331	0.000785788	0.000353932	0.0256299
	0	0.121404	0	0	-0.0673486	0.719219	0.355063	0.350997	0.923401	0.0956613	0.0790975	0.763638	0.356037	0.100191	0.102983	0.0595458	-0.0722329	0.476165	0.414749	0.0362264	0.297909	0.0966134	0.328404	0.725029	0.00168594	0.00248486	0.000550759	0.123186
	0	8.83979e-05	0	0	-0.000300215	0.00185604	0.00222042	0.00697238	0.0416189	0.000267816	0.00115636	0.239775	0.110745	0.198069	0.442687	4.33381e-05	-0.000321737	0.0170312	0.12844	0.00053015	0.0231033	0.0263446	0.210694	0.035895	0.00312834	0.000863111	0.000367081	0.255957
	0	0.0031919	0.000684161	0	-2.17182e-07	0.00273029	0.0682449	0.0533577	0.0152324	0.0061704	0.000725062	0.178682	0.0809246	0.0777572	0.206296	0.00156317	-2.35284e-07	0.0385841	0.0940618	0.000333534	0.0310028	0.430559	0.0584624	0.00944744	0.00113386	4.9107e-05	0.000716047	0.101653
	0	0.000513015	0	0	-6.48269e-05	2.65699e-05	0.00226258	0.00365667	0.0461405	0.00206698	0.00233683	0.0898393	0.040466	0.110711	0.357676	0.000253245	-6.82043e-05	0.0150843	0.0508312	0.00104475	0.0131886	0.107213	0.290618	0.00320673	0.00734843	0.000686537	0.00102542	0.153005
	0.010932	0.018301	0.00742946	-1.17956e-05	-0.00203683	0.0238252	0.102884	0.0792989	0.237853	0.146476	0.000693562	0.103224	0.0510667	0.0330778	0.17166	0.014267	-0.00220196	0.0699238	0.0619023	0.000320399	0.0425035	0.0326504	0.0687017	0.268049	0.0012246	0.000125449	0.000915381	0.0767258
	0	0.00373064	0.0152695	0	-0.00175415	0.0521618	0.0105431	0.00959133	0.0716184	0.0337986	0.00248411	0.0629889	0.0330228	0.0322676	0.0517143	0.0018247	-0.00188241	0.0173243	0.0412478	0.00114532	0.0128644	0.0243963	0.04402	0.00430921	0.0152083	0.000427959	0.0011876	0.04323
	0.000544575	0.00333933	0.0102223	-0.000173519	-0.00107973	0.0397262	0.000908684	0.0019861	0.0191329	0.767925	0.000821181	0.0597417	0.0315516	0.0192626	0.0136356	0.00178193	-0.0012566	0.075219	0.0360506	0.000377284	0.0706874	0.0240056	0.0112816	0.000819225	0.00162949	0.00604544	0.000192378	0.023347
	0	0	0	-0.000240433	-0.00160822	0.000668275	0.00494646	0.00632268	0.0548861	0.00827276	0.00748494	0.133298	0.0640896	0.0452904	0.179578	0	-0.00186189	0.0264938	0.075495	0.00344176	0.0240093	0.115524	0.0621064	0.0011681	0.0148457	0.00515327	0.0271067	0.088637
	0.305523	0.206423	0.198856	-0.000687099	-0.00340399	0.283144	0.102355	0.126991	1.49058	0.255382	0.0141675	0.671746	0.381772	0.404812	0.735789	0.153643	-0.00326901	0.245291	0.612468	0.00652024	0.208541	0.14395	0.904378	0.0177477	0.00524241	0.00146927	0.00429278	0.486216
B	2.46888	-0.0476435	-0.000524851	0	0.000191478	-6.34066e-06	-0.00113661	-0.001487	-0.0117694	-0.00469671	-4.29268e-05	-0.011649	-0.0889052	-0.00186251	-0.00320033	-0.0158601	0.00020441	-0.00675917	-0.00622474	-1.95357e-05	-0.00555946	-0.00165574	-0.00548919	-0.00260428	-8.14044e-05	-4.15106e-05	-4.47124e-05	-0.00459104
	-0.000199978	5.30131	0	0	1.00595e-06	-2.43233e-08	-1.2256e-06	-1.04208e-05	-2.80005e-05	-5.02087e-06	-2.3652e-07	-0.000106085	-0.000623766	-9.49748e-06	-6.05332e-06	-0.000188462	9.82147e-07	-2.73448e-05	-6.43567e-05	-9.35697e-08	-1.74283e-05	-3.50152e-06	-2.33581e-05	-1.29339e-05	-1.38493e-07	-7.28302e-08	-2.32352e-07	-1.72232e-05
	-0.082959	-0.0262205	1.51834	0	0.000157314	-0.0358693	-0.000454723	-0.00108822	-0.0144925	-0.0147141	-7.53819e-06	-0.00576648	-0.00304129	-0.00156037	-0.00449526	-0.028994	0.000168905	-0.00500683	-0.00384198	-3.47792e-06	-0.00615017	-0.000351293	-0.000508946	-0.000177112	-1.08262e-05	-4.10282e-06	-1.78621e-05	-0.00208976
	0	-2.79369e-06	0	-0.246921	0.00899124	-0.000547782	-0.000936018	-0.00210034	-0.00665764	-0.00313555	-4.93729e-06	-0.0154863	-0.00689654	-0.000249176	-0.00105417	-1.36618e-06	0.000416235	-0.00135468	-0.00813755	-2.28376e-06	-0.000615892	-7.88144e-05	-0.00230221	-0.000396674	-4.85873e-06	-5.1907e-06	-6.91684e-06	-0.00251502
	0	-1.01375e-05	0	8.22549e-05	-0.697067	-0.00026911	-0.000200688	-0.000308887	-0.00114642	-0.000324202	-9.62754e-07	-0.00315047	-0.00150286	-7.44851e-05	-0.000270714	-4.92465e-06	0.0010754	-0.000207762	-0.00157431	-4.54219e-07	-0.0001603	-1.6756e-05	-0.000363628	-9.67129e-05	-1.5646e-06	-3.55679e-06	-1.21008e-06	-0.00013651
	-8.756e-05	-0.000637001	-0.000251633	1.61458e-05	4.49112e-05	4.88436	-3.42852e-05	-6.85582e-05	-0.000674055	-0.000317594	-2.54554e-07	-0.000742176	-0.0003112	-3.68309e-05	-0.000130028	-0.000445374	3.67302e-05	-0.000145887	-0.000405453	-1.13706e-07	-0.000120253	-1.10767e-05	-4.92946e-05	-2.2398e-05	-3.76954e-07	-6.16037e-07	-5.71285e-07	-6.02391e-05
	0	-3.26281e-05	-8.3677e-11	0.000172586	0.000655975	-0.000309851	2.78205	-0.0244643	-0.00636241	-0.000879366	-1.64075e-05	-0.0238376	-0.0106169	-0.00154636	-0.00391554	-1.59765e-05	0.000807967	-0.0119665	-0.0125999	-7.58394e-06	-0.00528583	-0.000592773	-0.00251329	-0.000853488	-2.4654e-05	-5.55328e-05	-2.8903e-05	-0.00218293
	0	-1.18991e-05	-2.92169e-11	0.000103984	0.000232371	-0.000130371	-0.00705727	4.16523	-0.0126469	-0.00104805	-9.83425e-06	-0.0106926	-0.00459122	-0.000889342	-0.00194081	-5.84761e-06	0.000310085	-0.00680831	-0.005745	-4.49205e-06	-0.00306277	-0.000633118	-0.00150441	-0.000590693	-1.1172e-05	-2.5706e-05	-1.39932e-05	-0.0011478
	-0.000590636	-0.00453177	-0.00164938	0.0312673	0.00220072	-0.011036	-0.000365967	-0.000806888	11.0527	-0.00444664	-6.88916e-06	-0.0242637	-0.00913581	-0.000850689	-0.00152088	-0.00313485	0.0211762	-0.00381175	-0.0136345	-3.06664e-06	-0.00233372	-0.000131022	-0.00130504	-0.000184746	-5.80996e-06	-5.11694e-05	-7.708e-06	-0.0011807
	-0.00893431	-0.00802799	-0.00235943	0.000122089	0.000496389	-0.00566146	-0.000223594	-0.000632846	-0.0224388	3.94597	-4.04261e-06	-0.00569586	-0.00259638	-0.000656269	-0.00237591	-0.00730582	0.000603162	-0.00291576	-0.00330869	-1.8435e-06	-0.00236608	-0.000205184	-0.000823398	-0.000531648	-8.31375e-06	-4.70353e-06	-1.05483e-05	-0.00107853
	0	-0.000976101	0	0	0.00172208	-0.0169259	-0.00681316	-0.00782315	-0.0230745	-0.00220172	1.11562	-0.0188234	-0.00760264	-0.00189912	-0.00222392	-0.000483703	0.00179836	-0.00846144	-0.0103615	-0.00079046	-0.00515341	-0.000572537	-0.00723091	-0.0237602	-3.02729e-05	-4.83888e-05	-1.01417e-05	-0.00244435
	0	-6.25823e-06	0	0.000335937	0.00273414	-3.35482e-05	-0.00040852	-0.000932502	-0.00126819	-7.06228e-06	-2.11587e-05	13.1484	-0.0180368	-0.000106713	-0.000191108	-3.05041e-06	0.00313517	-0.00032246	-0.0207116	-9.79729e-06	-0.000331178	-0.000110882	-0.000991949	-0.000118883	-4.33678e-07	-7.39941e-06	-2.97548e-06	-0.000208324
	-0.000827668	-0.000804638	-3.34498e-07	0.000254746	0.00206358	-2.91626e-05	-0.000348854	-0.000762691	-0.00131768	-0.000217095	-1.70209e-05	-0.0329703	7.3019	-0.000120821	-0.000220038	-0.000284065	0.00242367	-0.000329051	-0.0162622	-8.25998e-06	-0.000323253	-0.000120415	-0.000842872	-0.000111494	-1.78478e-06	-6.68495e-06	-3.45449e-06	-0.000253914
	-3.70498e-07	-0.000145419	-2.7669e-05	9.73764e-08	3.94095e-05	-0.000167559	-0.00171852	-0.00286187	-0.0517878	-0.00115336	-0.00061404	-0.00911934	-0.00434001	2.46537	-0.0152675	-7.13393e-05	4.24157e-05	-0.00466242	-0.00654679	-0.000280364	-0.0034073	-0.00371817	-0.0350753	-0.000395858	-5.00317e-05	-3.86321e-05	-0.000117941	-0.0111262
	-0.10454	-0.0594789	-0.0733605	2.54962e-06	0.000146134	-0.0892807	-0.0183935	-0.0133274	-0.0971103	-0.0657298	-0.00060631	-0.0611264	-0.0328643	-0.0391764	4.06579	-0.052292	0.000157473	-0.0424019	-0.0461105	-0.000274002	-0.039787	-0.0131181	-0.0609891	-0.000322396	-0.000596922	-4.26193e-05	-0.000571439	-0.0668963
	-0.328127	-0.841078	-0.000673555	0	0.00143192	-6.1215e-05	-0.00301623	-0.0162783	-0.04234	-0.0200024	-0.00056385	-0.182789	-0.501905	-0.0179278	-0.0104397	3.28704	0.00153245	-0.0748075	-0.0945021	-0.000257167	-0.0575779	-0.00243617	-0.0431984	-0.0228257	-0.000213056	-0.00014842	-0.00050159	-0.0318122
	0	-0.00156641	0	0.0728333	0.193006	-0.0355839	-0.0302041	-0.0464066	-0.172509	-0.0522832	-0.000161106	-0.507706	-0.216092	-0.0115349	-0.0414894	-0.000769363	-1.28247	-0.0310405	-0.26236	-7.33683e-05	-0.0234152	-0.00275332	-0.0634417	-0.0151238	-0.000245768	-0.000565244	-0.000198999	-0.0297644
	-0.625618	-2.95254	-0.207036	0.964367	1.13445	-2.56192	-1.01967	-2.31324	-6.54445	-1.45118	-0.00244295	-4.92478	-2.50687	-0.353036	-0.69061	-1.94396	1.77498	2.21641	-2.63287	-0.00112078	-1.20354	-0.135931	-0.51346	-0.172511	-0.00316175	-0.00764184	-0.00455379	-0.451534
	0	-0.00061026	0	0.176251	0.270901	-0.00316152	-0.0416362	-0.093459	-0.142212	-0.00761213	-0.0021314	-4.00677	-1.7363	-0.0123971	-0.0244153	-0.00029839	0.390508	-0.0342677	5.66051	-0.000976377	-0.0373447	-0.0123488	-0.112152	-0.0117081	-0.000124331	-0.000785788	-0.000353932	-0.0256299
	0	-0.121404	0	0	0.0673486	-0.719219	-0.355063	-0.350997	-0.923401	-0.0956613	-0.0790975	-0.763638	-0.356037	-0.100191	-0.102983	-0.0595458	0.0722329	-0.476165	-0.414749	1.01755	-0.297909	-0.0966134	-0.328404	-0.725029	-0.00168594	-0.00248486	-0.000550759	-0.123186
	0	-8.83979e-05	0	0	0.000300215	-0.00185604	-0.00222042	-0.00697238	-0.0416189	-0.000267816	-0.00115636	-0.239775	-0.110745	-0.198069	-0.442687	-4.33381e-05	0.000321737	-0.0170312	-0.12844	-0.00053015	3.09726	-0.0263446	-0.210694	-0.035895	-0.00312834	-0.000863111	-0.000367081	-0.255957
	0	-0.0031919	-0.000684161	0	2.17182e-07	-0.00273029	-0.0682449	-0.0533577	-0.0152324	-0.0061704	-0.000725062	-0.178682	-0.0809246	-0.0777572	-0.206296	-0.00156317	2.35284e-07	-0.0385841	-0.0940618	-0.000333534	-0.0310028	1.74549	-0.0584624	-0.00944744	-0.00113386	-4.9107e-05	-0.000716047	-0.101653
	0	-0.000513015	0	0	6.48269e-05	-2.65699e-05	-0.00226258	-0.00365667	-0.0461405	-0.00206698	-0.00233683	-0.0898393	-0.040466	-0.110711	-0.357676	-0.000253245	6.82043e-05	-0.0150843	-0.0508312	-0.00104475	-0.0131886	-0.107213	3.54031	-0.00320673	-0.00734843	-0.000686537	-0.00102542	-0.153005
	-0.010932	-0.018301	-0.00742946	1.17956e-05	0.00203683	-0.0238252	-0.102884	-0.0792989	-0.237853	-0.146476	-0.000693562	-0.103224	-0.0510667	-0.0330778	-0.17166	-0.014267	0.00220196	-0.0699238	-0.0619023	-0.000320399	-0.0425035	-0.0326504	-0.0687017	2.04997	-0.0012246	-0.000125449	-0.000915381	-0.0767258
	0	-0.00373064	-0.0152695	0	0.00175415	-0.0521618	-0.0105431	-0.00959133	-0.0716184	-0.0337986	-0.00248411	-0.0629889	-0.0330228	-0.0322676	-0.0517143	-0.0018247	0.00188241	-0.0173243	-0.0412478	-0.00114532	-0.0128644	-0.0243963	-0.04402	-0.00430921	1.04081	-0.000427959	-0.0011876	-0.04323
	-0.000544575	-0.00333933	-0.0102223	0.000173519	0.00107973	-0.0397262	-0.000908684	-0.0019861	-0.0191329	-0.767925	-0.000821181	-0.0597417	-0.0315516	-0.0192626	-0.0136356	-0.00178193	0.0012566	-0.075219	-0.0360506	-0.000377284	-0.0706874	-0.0240056	-0.0112816	-0.000819225	-0.00162949	1.02074	-0.000192378	-0.023347
	0	0	0	0.000240433	0.00160822	-0.000668275	-0.00494646	-0.00632268	-0.0548861	-0.00827276	-0.00748494	-0.133298	-0.0640896	-0.0452904	-0.179578	0	0.00186189	-0.0264938	-0.075495	-0.00344176	-0.0240093	-0.115524	-0.0621064	-0.0011681	-0.0148457	-0.00515327	1.01569	-0.088637
	-0.305523	-0.206423	-0.198856	0.000687099	0.00340399	-0.283144	-0.102355	-0.126991	-1.49058	-0.255382	-0.0141675	-0.671746	-0.381772	-0.404812	-0.735789	-0.153643	0.00326901	-0.245291	-0.612468	-0.00652024	-0.208541	-0.14395	-0.904378	-0.0177477	-0.00524241	-0.00146927	-0.00429278	2.50041
B inverse	0.406161	0.00517408	0.000648419	0.00901876	0.00456138	0.00105157	0.000981591	0.00127185	0.00179132	0.00134325	5.40035e-05	0.0018656	0.00639954	0.00111579	0.00134384	0.00307617	0.00301461	0.00170235	0.00173312	2.61864e-05	0.00165229	0.00082282	0.00158995	0.000788374	6.58182e-05	3.82098e-05	3.93449e-05	0.00152878
	1.84813e-05	0.188637	1.03242e-06	2.00263e-05	1.03354e-05	2.19475e-06	1.82896e-06	2.90288e-06	3.38122e-06	2.09758e-06	1.24821e-07	5.22391e-06	2.01804e-05	2.42823e-06	2.40119e-06	1.32343e-05	6.7823e-06	3.58189e-06	4.99392e-06	5.79832e-08	3.1626e-06	1.31805e-06	3.35386e-06	1.86536e-06	9.76923e-08	6.16491e-08	9.17726e-08	3.0333e-06
	0.0239905	0.0059726	0.659244	0.0116419	0.00586277	0.00617962	0.00113267	0.00162456	0.0026042	0.00357077	4.94741e-05	0.00223568	0.00263214	0.00143201	0.00195498	0.00736023	0.00387958	0.00220939	0.00213348	2.40485e-05	0.00257226	0.000647423	0.00133078	0.000475064	4.66768e-05	3.13013e-05	3.92603e-05	0.00162092
	-0.00230306	-0.00288006	-0.00151542	-4.07491	-0.0651012	-0.00300829	-0.00338834	-0.00478652	-0.00594681	-0.00535074	-0.000148948	-0.00992277	-0.00830903	-0.00269098	-0.00393991	-0.0026548	-0.00959699	-0.00381703	-0.00908146	-7.24636e-05	-0.00307885	-0.00152617	-0.00557684	-0.00142379	-0.000120815	-7.9173e-05	-8.86785e-05	-0.00593944
	-0.000114069	-0.000160229	-6.98967e-05	-0.00231688	-1.43569	-0.000224774	-0.000228809	-0.000274116	-0.000350031	-0.000248431	-7.37775e-06	-0.0007089	-0.000603887	-0.000159559	-0.000251436	-0.000146514	-0.00170394	-0.000215761	-0.000625447	-3.59925e-06	-0.000204795	-8.23325e-05	-0.000307657	-0.000112273	-7.63298e-06	-8.8733e-06	-4.92168e-06	-0.000203819
	2.11715e-05	4.26046e-05	3.91775e-05	0.000122737	6.83678e-05	0.204747	1.1414e-05	1.58923e-05	2.7241e-05	2.59202e-05	4.29453e-07	3.1186e-05	2.77883e-05	1.1243e-05	1.67017e-05	4.02674e-05	4.13221e-05	1.86866e-05	2.88172e-05	2.0805e-07	1.8195e-05	5.60957e-06	1.30205e-05	5.37242e-06	3.9854e-07	3.67119e-07	3.37371e-07	1.34346e-05
	0.00101899	0.00161814	0.000548476	0.0125598	0.00643057	0.00139202	0.360491	0.00359158	0.00191032	0.00115281	3.96519e-05	0.00258344	0.00226508	0.00104608	0.00138094	0.00147805	0.00423791	0.00233391	0.0023636	1.92859e-05	0.00174166	0.000559094	0.0012393	0.000466682	3.99452e-05	4.62426e-05	3.20125e-05	0.00118453
	0.000385327	0.00061376	0.000206771	0.00474206	0.00235728	0.000525723	0.00100272	0.240647	0.000918583	0.000469914	1.49608e-05	0.000909031	0.000797015	0.000397997	0.0005085	0.000560643	0.00156541	0.000886194	0.000835675	7.26486e-06	0.000664879	0.000251946	0.000471828	0.000189055	1.4517e-05	1.61204e-05	1.15537e-05	0.000441833
	0.000151402	0.000262785	0.000164206	0.0133551	0.00159228	0.000363543	0.000146805	0.000201932	0.0906947	0.000249511	5.86616e-06	0.000518361	0.000417993	0.000141698	0.000181439	0.000243673	0.00198585	0.000240685	0.000479536	2.84138e-06	0.000208456	6.65145e-05	0.000196282	5.85723e-05	5.12451e-06	8.56757e-06	3.80419e-06	0.00017609
	0.00121881	0.000802403	0.000516798	0.0025987	0.001393	0.000568965	0.000228919	0.000332073	0.000861021	0.253645	9.34967e-06	0.000509856	0.000493782	0.000257599	0.000383986	0.000861991	0.000907377	0.000448596	0.000478728	4.5399e-06	0.000433059	0.000129153	0.000289587	0.000138197	9.52395e-06	6.77106e-06	7.74211e-06	0.000307019
	0.00234869	0.00368669	0.0013397	0.0265518	0.015492	0.00620271	0.00491218	0.00511392	0.00587165	0.00323429	0.896508	0.00567307	0.00489045	0.00286895	0.00352055	0.00333824	0.00985603	0.0048912	0.0052717	0.000742759	0.00416228	0.00164197	0.00445298	0.0113371	0.000125304	0.000105377	7.10741e-05	0.00328086
	1.44047e-05	2.00043e-05	8.80419e-06	0.000533801	0.000562076	1.99918e-05	3.2048e-05	4.49973e-05	3.92708e-05	1.87423e-05	2.80312e-06	0.0761777	0.000286364	2.08851e-05	2.78334e-05	1.83075e-05	0.000321342	2.71599e-05	0.000313418	1.36862e-06	2.8555e-05	1.63162e-05	5.17968e-05	1.26881e-05	8.91973e-07	1.29984e-06	7.55482e-07	2.7336e-05
	7.17035e-05	5.64548e-05	1.49658e-05	0.000785725	0.00079571	3.28684e-05	5.01705e-05	6.9391e-05	6.54741e-05	3.75776e-05	4.21011e-06	0.000522366	0.137097	3.54228e-05	4.64415e-05	4.26407e-05	0.000462567	4.55212e-05	0.000449106	2.1044e-06	4.73246e-05	2.77597e-05	8.03257e-05	2.04109e-05	1.61301e-06	2.04981e-06	1.32185e-06	4.70566e-05
	0.00102274	0.00117074	0.000730814	0.0082535	0.00402196	0.00106644	0.00105702	0.00132681	0.00331299	0.000983019	0.000293301	0.00177491	0.0015973	0.406782	0.00305123	0.00108221	0.00268421	0.00147293	0.00178523	0.000142054	0.00138044	0.00162175	0.0052703	0.000367687	8.60522e-05	3.9588e-05	7.67237e-05	0.00278948
	0.015323	0.00872575	0.014428	0.0373176	0.0183914	0.00909136	0.00506032	0.0054946	0.00823077	0.00781054	0.000348997	0.00759246	0.00732185	0.00796534	0.25108	0.0088185	0.0122359	0.0069576	0.00760416	0.000168696	0.00716812	0.00410143	0.00913482	0.00120417	0.000318982	0.000107366	0.000242776	0.0099599
	0.0465753	0.0578613	0.00360414	0.0696234	0.0351119	0.00786125	0.00640202	0.0096736	0.0112191	0.00786972	0.000405218	0.015689	0.031669	0.00770653	0.00782633	0.312842	0.0232221	0.0130606	0.0143434	0.000196524	0.0123081	0.00345571	0.010267	0.00532867	0.000292031	0.000205475	0.000293493	0.00940986
	-0.00900808	-0.0122464	-0.00566083	-0.344277	-0.277608	-0.0162437	-0.0171884	-0.0206108	-0.02651	-0.0193547	-0.000610322	-0.0553833	-0.0446972	-0.0125967	-0.0195811	-0.0112136	-0.818583	-0.0163063	-0.0497112	-0.000296022	-0.0153631	-0.00665612	-0.0253864	-0.00855304	-0.000607628	-0.00068369	-0.000394436	-0.0180639
	0.20343	0.347119	0.100382	2.51302	1.22076	0.290132	0.215457	0.313131	0.350978	0.221447	0.00511952	0.346097	0.319189	0.140396	0.175562	0.316333	0.815747	0.511966	0.317143	0.00248715	0.23291	0.0745859	0.166955	0.0626164	0.00489878	0.00523206	0.0039212	0.157888
	0.00272572	0.00374071	0.00168287	0.1707	0.0998689	0.00375992	0.00583928	0.00811119	0.00743944	0.00382878	0.000497047	0.0612798	0.0484163	0.00398915	0.00539425	0.00342597	0.063472	0.00506149	0.183634	0.000241343	0.00537858	0.00306938	0.0098361	0.00229839	0.000179263	0.000238987	0.000145512	0.00533587
	0.12984	0.219638	0.071802	1.46305	0.819204	0.311047	0.263676	0.267009	0.296237	0.166089	0.0746377	0.28993	0.259457	0.155212	0.180858	0.195728	0.527837	0.275607	0.268421	0.985217	0.236513	0.120598	0.226315	0.387525	0.00660444	0.00573884	0.00370739	0.173027
	0.0112518	0.00936959	0.00921113	0.0607235	0.0307716	0.00908085	0.00705174	0.00871109	0.0143754	0.00810008	0.00110651	0.0195506	0.0172992	0.0379177	0.0497254	0.0088554	0.0203027	0.0100138	0.0190838	0.000537772	0.331276	0.0121494	0.0344156	0.00772494	0.0015458	0.000475981	0.000438638	0.0407951
	0.012081	0.0136223	0.00891461	0.0939549	0.0469096	0.0122397	0.0229428	0.0191862	0.0168754	0.0108324	0.00103415	0.0255392	0.0223979	0.0295516	0.0429233	0.0125742	0.0310911	0.0167137	0.0240627	0.000503285	0.0161924	0.579437	0.0239927	0.00544743	0.00112125	0.00027974	0.000706994	0.0321702
	0.00663847	0.00576793	0.00538578	0.0362523	0.0181123	0.00547322	0.00455691	0.00533468	0.00883199	0.00491405	0.00101887	0.00967045	0.00864486	0.0195166	0.0328416	0.00543501	0.011998	0.00631021	0.00959883	0.000488332	0.00627766	0.0208078	0.291211	0.0018081	0.0022632	0.000304201	0.000466691	0.0219314
	0.0149305	0.0180547	0.0104151	0.115002	0.057658	0.0163809	0.028588	0.0237494	0.0285082	0.0293297	0.000874026	0.0228886	0.0209107	0.0179021	0.0345917	0.0169043	0.0381973	0.0215731	0.0219362	0.000425862	0.0186504	0.0153104	0.0230253	0.491122	0.00105592	0.00034331	0.000736251	0.0250971
	0.00926015	0.0110015	0.0158565	0.0741426	0.0393933	0.0195638	0.01095	0.0116215	0.0187103	0.015944	0.00272736	0.0186253	0.0169974	0.0218944	0.0239911	0.0100429	0.0257001	0.0130048	0.0185688	0.00133156	0.0122435	0.0187529	0.023199	0.00462575	0.961226	0.000607783	0.00136513	0.0241716
	0.0199374	0.0298514	0.0172721	0.211062	0.104763	0.0327089	0.018955	0.0267141	0.0327125	0.209756	0.00143401	0.0368944	0.0338682	0.0243746	0.0244555	0.0272996	0.0695876	0.0411288	0.0346732	0.000697766	0.0427655	0.0218153	0.0225487	0.00640676	0.00216732	0.980167	0.000605279	0.0262201
	0.0184491	0.0196962	0.013709	0.13979	0.0720299	0.0185777	0.0169497	0.0199705	0.0294394	0.0181567	0.00794095	0.0377851	0.0336578	0.0384333	0.068691	0.0183126	0.0473491	0.0242836	0.0364347	0.00386967	0.0243806	0.0758673	0.041344	0.00624553	0.0149181	0.00536466	0.985083	0.0515351
	0.0845601	0.0627816	0.0711196	0.346685	0.172274	0.0614071	0.044329	0.0527212	0.101149	0.0561423	0.00663979	0.081667	0.0768561	0.0964758	0.113413	0.0593273	0.11418	0.0603775	0.0880368	0.00323403	0.059671	0.0525222	0.134036	0.0138746	0.00374945	0.00141001	0.00249191	0.435245
Total final demand	4.28929e+07
	124274
	3.36676e+07
	-5.2519e+07
	-2.9405e+06
	203755
	2.3275e+07
	8.70129e+06
	3.56001e+06
	5.98203e+06
	6.30712e+07
	664113
	1.11075e+06
	5.24333e+07
	1.27397e+08
	3.99235e+08
	-4.06903e+08
	3.24402e+09
	1.2586e+08
	3.34604e+09
	5.88673e+08
	5.16388e+08
	3.92034e+08
	3.91145e+08
	6.0775e+08
	5.91585e+08
	9.43352e+08
	1.55902e+09
Intermediate use	3.41576e+06	8577.62	3.55835e+06	0	0	3755.7	0	0	25334.1	383218	0	0	35501	15.8917	4.48403e+06	1.40743e+07	0	2.68345e+07	0	0	0	0	0	468904	0	23358.4	0	1.31047e+07
	5920.83	57.9382	3258.52	0.347181	1.25982	79.1624	4.0548	1.47874	563.179	997.667	121.304	0.777733	99.9952	18.0718	7391.65	104524	194.663	366922	75.8392	15087.3	10.9855	396.669	63.7542	2274.33	463.62	414.991	0	25652.9
	17670.5	0	619402	0	0	8471.88	0.0028172	0.000983661	55530.5	79436.3	0	0	11.2617	931.548	2.46987e+06	22677	0	6.9704e+06	0	0	0	23034	0	250132	514086	344160	0	6.695e+06
	0	0	0	754571	4319.95	847.963	9064.03	5461.14	1.64213e+06	6412.01	0	17643	13379	5.11411	133.904	0	3.82513e+06	5.06475e+07	9.25652e+06	0	0	0	0	619.493	0	9113.04	12627.3	36085.8
	563.042	2.95798	462.582	26438.7	3032.42	132.061	1928.89	683.286	6471.21	1459.63	5063.77	8039.74	6067.94	115.883	429.707	4210.54	567534	3.33586e+06	796584	198038	882.781	0.638624	190.623	5989.29	5158.06	3174.94	4728.97	10009.4
	1.29194	0.00495598	7308.54	111.613	54.8323	194.421	63.1336	26.5636	2248.64	1153.55	3448.73	6.8356	5.94202	34.1409	18191.4	12.4728	7250.38	522004	644.175	146544	378.176	556.309	5.41373	4854.49	10628.2	8094.39	136.164	57691.9
	26454.7	28.5259	10583.7	21785.8	4671.02	797.989	382143	164258	8517.89	5204.15	158576	9508.31	8119.57	39998.6	428109	70202.8	703000	2.37328e+07	969084	8.26408e+06	51680.2	1.5884e+06	52661.6	2.39462e+06	245391	21149.6	115129	2.38231e+06
	12938.8	90.6743	9468.92	18275.7	2687.72	596.545	212871	136980	7020.97	5506.57	68071.5	8113.97	6636.39	24901.9	115965	141642	403797	2.01282e+07	813214	3.05412e+06	60668.7	464281	31817.7	690003	83457	17281.7	55015.5	1.10499e+06
	41899.1	99.6819	51593.3	23701.2	4081.27	2399.64	22650.2	45022.9	263838	79882.2	82145.4	4514.77	4690.94	184365	345713	150731	614132	2.32983e+07	506276	3.28731e+06	148164	54227.4	164261	846759	254962	68113.1	195395	5.30648e+06
	28095.9	30.035	88020.5	18757	1939.39	1899.86	5260.4	6269.49	26600	87962.4	13170.8	42.2468	1298.67	6899.46	393198	119655	312760	8.68099e+06	45536	572249	1602.09	36911.6	12364.8	876222	202184	4.59376e+06	49487.9	1.5277e+06
	2707.45	14.9176	475.443	311.401	60.7221	16.055	1034.84	620.258	434.508	254.972	112466	1334.5	1073.53	38728.2	38240.7	35562.7	10161.1	154080	134430	4.98878e+06	72933.1	45730.5	147387	43743.8	156676	51792.9	472084	893564
	7736.23	70.4527	3829.6	10284.6	2092.27	492.889	15830.9	7101.12	16113.8	3782.7	12500.8	26897.9	21896	6056.27	40594.9	121392	337174	3.27061e+06	2.66095e+06	507142	159238	118665	59663.5	68552.7	41831.8	39675.2	88525	446115
	98751.7	692.85	3378.12	7660.34	1669.3	345.666	11792.7	5099.71	10147.6	2883.94	8444.65	20034.4	20129.4	4820.68	36504.1	557492	240025	2.78451e+06	1.92859e+06	395469	123011	89887.1	44947.7	56722.5	36680.2	35046	71187.6	424054
	97657.6	497.984	81815.6	13065.1	3905.5	1931.16	81080.6	46631.1	44604.4	34410.4	99576.9	5595.29	6335.04	628828	2.05415e+06	940011	604813	1.85109e+07	650019	5.25335e+06	1.03854e+07	4.07706e+06	5.80493e+06	1.73438e+06	1.6919e+06	1.01e+06	2.37473e+06	2.12256e+07
	407714	771.177	572685	134298	34488.2	16565.2	498829	247254	193756	302684	283321	24346.6	28032.2	1.94503e+06	1.78333e+07	1.33e+06	5.28564e+06	8.79818e+07	3.11045e+06	1.31198e+07	5.63972e+07	2.62816e+07	4.55669e+07	2.1869e+07	6.58826e+06	1.73714e+06	2.28777e+07	9.37376e+07
	6.33193e+06	75240.9	1.15754e+07	545.427	1966.09	177809	6378.38	2334.57	1.25154e+06	2.91674e+06	193111	1217.83	113409	28481.2	2.08768e+07	1.64117e+08	307157	7.76097e+08	119128	2.37728e+07	17302.1	624071	101104	5.69591e+06	728486	711410	0	6.13397e+07
	83175.3	399.639	68727.9	169367	437584	14945.6	328764	126174	8.61668e+06	245429	731758	1.27571e+06	986197	17259.1	64076.2	623560	6.47425e+07	7.22244e+08	1.58899e+08	2.93918e+07	130916	95.738	27752.6	895986	765959	511314	757610	1.33017e+06
	2.19269e+07	88707.3	1.62423e+07	4.39463e+06	673984	473261	3.88196e+07	2.20863e+07	1.23654e+07	9.45879e+06	2.74491e+07	1.04607e+06	1.06745e+06	1.5125e+07	1.37553e+08	2.42677e+08	1.00696e+08	6.60848e+09	1.11165e+08	1.54469e+09	5.52498e+07	1.25168e+08	4.89337e+07	2.26835e+08	5.62004e+07	2.44012e+08	8.59467e+07	7.95729e+08
	783447	8099.95	483553	1.02419e+06	198143	51030.3	1.58582e+06	723066	1.71604e+06	416432	1.3041e+06	2.60676e+06	2.04677e+06	823980	5.80347e+06	1.1894e+07	3.30207e+07	3.31374e+08	2.74465e+08	5.22003e+07	1.61655e+07	1.18386e+07	6.39762e+06	7.79103e+06	5.19146e+06	4.53733e+06	9.50182e+06	7.70853e+07
	65367.3	313.088	11637.3	7641.55	1519.83	380.465	25376.1	15030.6	10261.1	6168.43	2.64491e+06	32782.1	27638.2	938110	916820	860489	245493	3.75017e+06	3.267e+06	1.21215e+08	1.7739e+06	1.11602e+06	3.49577e+06	1.07207e+06	3.83229e+06	1.26241e+06	1.15163e+07	2.1817e+07
	3.2727e+06	10259.6	3.62044e+06	362559	94364.5	70789.5	3.11163e+06	1.80297e+06	1.37379e+06	1.39285e+06	3.03367e+06	194955	190290	2.00579e+06	2.34215e+07	3.38946e+07	1.37839e+07	7.08491e+08	2.19838e+07	1.75371e+08	1.36003e+07	1.82505e+07	7.76378e+06	2.50207e+07	7.57293e+06	4.16118e+07	1.41336e+07	1.22762e+08
	855003	1808.14	181404	40698.8	8652.6	5719.86	306101	326934	67658.3	105955	295651	57258.4	62180.8	1.92002e+06	6.77401e+06	1.25801e+06	1.42178e+06	7.0193e+07	6.37676e+06	4.989e+07	1.3604e+07	2.22336e+08	5.53634e+07	1.68603e+07	1.2598e+07	1.23962e+07	5.96552e+07	7.43338e+07
	2.15195e+06	9157.17	199524	902545	142554	19325.1	985297	589781	511618	322800	2.83476e+06	388878	330435	1.37507e+07	2.39098e+07	1.69352e+07	2.48713e+07	2.01294e+08	4.39673e+07	1.28746e+08	8.25994e+07	2.29193e+07	1.13932e+08	2.69334e+07	1.72574e+07	4.42276e+06	2.43478e+07	3.54547e+08
	1.01865e+06	5059.03	69276.6	155157	37828.7	8760.85	333837	231046	72262.3	207951	9.29366e+06	46500.4	43610.1	154838	126104	8.92815e+06	5.91559e+06	6.74767e+07	4.57956e+06	2.83591e+08	1.40401e+07	3.69532e+06	1.25429e+06	1.04846e+08	1.68552e+06	320436	456897	6.94192e+06
	49473.6	84.1692	6579.61	2952.89	950.885	229.094	14983.5	6789.79	3531	5052.68	18398.4	263.568	1084.7	30406.7	362779	129485	149365	1.92155e+06	75562.1	1.02463e+06	1.90125e+06	689101	4.46601e+06	744249	9.24286e+06	990321	9.02246e+06	3.18607e+06
	24557	43.0852	2427.16	3070.74	2104.14	364.438	32852.4	15207.3	30271	2782.54	28626.1	4377.38	3954.72	22854.2	25212.9	87803.2	334390	4.5208e+06	464860	1.47e+06	510604	29051	406145	74213.8	253174	3.57639e+06	3.0486e+06	869201
	42179.5	219.19	16850.2	6525.02	1141.53	538.923	27265.7	13200.5	7271.35	9950.79	9567.23	2806.92	3258.8	111259	539068	473176	187726	4.29583e+06	333882	519559	346287	675485	967333	863526	1.12033e+06	181481	2.55711e+07	4.0496e+06
	7.1575e+06	26851.2	3.25797e+06	3.92096e+06	212822	93913.8	3.40322e+06	1.78944e+06	1.84073e+06	1.68144e+06	3.81078e+06	324781	395857	1.73459e+07	1.04292e+08	4.95958e+07	4.64031e+07	7.03949e+08	3.99574e+07	1.92049e+08	3.9904e+08	1.58478e+08	2.38537e+08	1.19617e+08	6.73963e+07	3.63983e+07	1.38187e+08	7.58018e+08
Structure of value added	0.779546	1.01877	0.49345	0.24709	0.40009	0.453993	0.498413	0.467543	0.186409	0.354724	0.668361	0.284693	0.316875	0.318514	0.726291	1.0228	0.328694	0.360358	0.301843	0.65084	0.520961	0.440304	0.314918	0.638909	0.750877	0.822742	0.827307	0.465083	0.519391
	0.0233276	-0.0829841	0.0903374	0.378905	0.240851	0.130046	0.0755458	0.0956081	0.389162	0.128878	0.151208	0.105155	0.0882764	0.117346	0.0525042	-0.0624537	0.279868	0.152691	0.101761	0.137981	0.105942	0.0289954	0.0977171	0.0465085	0.00207245	0.000651227	0.00413218	0.0869319	0.0926685
	0.0660383	0.0341172	0.108498	0.318573	0.112918	0.138328	0.119717	0.142342	0.137128	0.120754	0.0398193	0.441526	0.361304	0.193957	0.165906	0.0258769	0.162836	0.138965	0.421039	0.0395456	0.118255	0.282519	0.0443464	0.237522	0.204878	0.148941	0.160802	0.206558	0.147274
	0.131088	0.0300921	0.307715	0.0554315	0.246141	0.277633	0.306325	0.294507	0.287301	0.395644	0.140613	0.168626	0.233545	0.370183	0.0552994	0.0137748	0.228602	0.347986	0.175357	0.171634	0.254842	0.248182	0.543019	0.0770605	0.0421728	0.0276664	0.00775893	0.241427	0.240666
Total value added	6.13866e+07	421693	1.09917e+07	1.70253e+06	176135	39809.6	1.49107e+07	7.98617e+06	9.44129e+06	5.92531e+06	1.79809e+07	2.65049e+06	2.70532e+06	7.47411e+07	1.82873e+08	9.27272e+08	2.81592e+08	3.31727e+09	3.00371e+08	8.82232e+08	1.17049e+09	5.25083e+08	9.68324e+08	3.40119e+08	4.4812e+08	2.48534e+08	5.75267e+08	2.22721e+09
Value added	4.78536e+07	429611	5.42384e+06	420678	70470.1	18073.3	7.43167e+06	3.73388e+06	1.75994e+06	2.10185e+06	1.20177e+07	754576	857249	2.38061e+07	1.32819e+08	9.48416e+08	9.25578e+07	1.19541e+09	9.06648e+07	5.74192e+08	6.0978e+08	2.31196e+08	3.04942e+08	2.17305e+08	3.36483e+08	2.04479e+08	4.75923e+08	1.03584e+09
	1.432e+06	-34993.8	992959	645096	42422.4	5177.09	1.12644e+06	763543	3.6742e+06	763643	2.71885e+06	278712	238816	8.77054e+06	9.60158e+06	-5.79115e+07	7.88088e+07	5.06517e+08	3.05661e+07	1.21731e+08	1.24004e+08	1.5225e+07	9.46218e+07	1.58184e+07	928705	161852	2.3771e+06	1.93616e+08
	4.05387e+06	14387	1.19257e+06	542379	19888.8	5506.79	1.78506e+06	1.13677e+06	1.29466e+06	715505	715987	1.17026e+06	977443	1.44966e+07	3.03396e+07	2.3995e+07	4.58533e+07	4.60985e+08	1.26468e+08	3.48884e+07	1.38416e+08	1.48346e+08	4.29417e+07	8.07857e+07	9.18097e+07	3.70169e+07	9.25038e+07	4.60047e+08
	8.04706e+06	12689.6	3.3823e+06	94373.5	43354.2	11052.5	4.5675e+06	2.35198e+06	2.7125e+06	2.34431e+06	2.52834e+06	446941	631815	2.76679e+07	1.01127e+07	1.2773e+07	6.43725e+07	1.15437e+09	5.26722e+07	1.51421e+08	2.9829e+08	1.30316e+08	5.25818e+08	2.62098e+07	1.88984e+07	6.87604e+06	4.46345e+06	5.37709e+08
	6.13866e+07	421693	1.09917e+07	1.70253e+06	176135	39809.6	1.49107e+07	7.98617e+06	9.44129e+06	5.92531e+06	1.79809e+07	2.65049e+06	2.70532e+06	7.47411e+07	1.82873e+08	9.27272e+08	2.81592e+08	3.31727e+09	3.00371e+08	8.82232e+08	1.17049e+09	5.25083e+08	9.68324e+08	3.40119e+08	4.4812e+08	2.48534e+08	5.75267e+08	2.22721e+09
Final-use structure	Consumption expenditure of rural residents	Consumption expenditure of urban residents	Government consumption expenditure	Gross fixed capital formation	Changes in inventories	Export	Import		Total final demand	Final use matrix	Consumption expenditure of rural residents	Consumption expenditure of urban residents	Government consumption expenditure	Gross fixed capital formation	Changes in inventories	Export	Import
	0.00516607	0.00728181	0.00504589	1.39523e-06	0.000377371	0.000430465	0.00114012		4.28929e+07		221588	312338	216433	59.8453	16186.5	18463.9	48903.1
	4.48357e-05	2.10962e-05	7.9344e-06	0	5.98839e-05	3.74162e-06	2.06045e-05		124274		5.57189	2.6217	0.986036	0	7.44199	0.464985	2.5606
	0.00810784	0.00681947	0	0	-0.00812738	0.00190014	0.00209878		3.36676e+07		272971	229595	0	0	-273629	63973.1	70660.8
	0	0	0	0	0.0038978	0.000117889	0.0171733		-5.2519e+07		0	0	0	0	-204709	-6191.43	-901922
	6.49309e-06	1.0783e-06	0	0	1.36039e-05	1.30131e-05	0.000606749		-2.9405e+06		-19.0929	-3.17073	0	0	-40.0022	-38.265	-1784.14
	0.000166772	0.000129718	0	0	-9.04213e-06	2.35e-05	4.49878e-05		203755		33.9806	26.4306	0	0	-1.84238	4.78823	9.16648
	0.00040996	0.000379165	0	0.00225676	0.00113604	0.00648314	0.00328517		2.3275e+07		9541.81	8825.08	0	52526.1	26441.3	150895	76462.3
	0.000231953	0.000178556	0	0.00109284	0.00312108	0.00326257	0.00310636		8.70129e+06		2018.29	1553.67	0	9509.09	27157.4	28388.5	27029.3
	0.00131201	0.0011929	0	0	-0.00328533	0.00111828	0.00224078		3.56001e+06		4670.75	4246.74	0	0	-11695.8	3981.08	7977.18
	0.00151126	0.00132011	0	0	-0.00158798	0.000725665	0.00111988		5.98203e+06		9040.4	7896.92	0	0	-9499.33	4340.95	6699.19
	0	0	0	0.0116318	0	7.45914e-05	5.23627e-05		6.30712e+07		0	0	0	733634	0	4704.57	3302.58
	0.000150606	0.000168857	0	0	0	5.68772e-06	8.26325e-07		664113		100.019	112.14	0	0	0	3.77729	0.548773
	0.000141458	0.000177802	0.000162725	0	7.43096e-05	5.0275e-06	7.22328e-06		1.11075e+06		157.125	197.494	180.747	0	82.5395	5.5843	8.02328
	0.00842675	0.00900575	0.000552499	0.00104221	0.00127255	0.00195301	9.72121e-05		5.24333e+07		441842	472201	28969.4	54646.3	66724.2	102403	5097.15
	0.0126808	0.0235885	0.0196899	0	0	0.00699905	0.0133193		1.27397e+08		1.6155e+06	3.00511e+06	2.50844e+06	0	0	891660	1.69684e+06
	0.127473	0.0643701	0	0.00425095	0.459957	0.00841108	0.0370812		3.99235e+08		5.08918e+07	2.56988e+07	0	1.69713e+06	1.83631e+08	3.358e+06	1.48041e+07
	0.000982328	0.000161055	0	0	0.0231103	0.00243278	0.162769		-4.06903e+08		-399712	-65533.8	0	0	-9.40366e+06	-989905	-6.62314e+07
	0.325963	0.301958	0	0.202591	0.382417	0.772729	0.643595		3.24402e+09		1.05743e+09	9.7956e+08	0	6.57209e+08	1.24057e+09	2.50675e+09	2.08784e+09
	0.0191167	0.0315598	0	0	0.0164791	0.000549107	8.08545e-05		1.2586e+08		2.40603e+06	3.97212e+06	0	0	2.07407e+06	69110.7	10176.4
	0	0	0	0.62176	0	0.00467941	0.00334902		3.34604e+09		0	0	0	2.08043e+09	0	1.56575e+07	1.1206e+07
	0.0619528	0.0539659	0	0.0207953	0.0900937	0.0932499	0		5.88673e+08		3.64699e+07	3.17682e+07	0	1.22416e+07	5.30357e+07	5.48937e+07	0
	0.0340031	0.0321623	0	0.0692444	0	0.0151118	0.0160639		5.16388e+08		1.75588e+07	1.66082e+07	0	3.5757e+07	0	7.80355e+06	8.29522e+06
	0.0476017	0.0827155	0.0258522	0	0	0.00364122	0.0065609		3.92034e+08		1.86615e+07	3.24273e+07	1.01349e+07	0	0	1.42748e+06	2.57209e+06
	0.00100816	0.00112214	0.0799524	0.0447839	0	0.00492235	0.0146433		3.91145e+08		394335	438918	3.12729e+07	1.7517e+07	0	1.92535e+06	5.72764e+06
	0.0625766	0.0593109	0.154663	0	0	0	0		6.0775e+08		3.80309e+07	3.60462e+07	9.39964e+07	0	0	0	0
	0.0527315	0.0435678	0.178602	0	0	0.000123789	0.000984546		5.91585e+08		3.11952e+07	2.5774e+07	1.05658e+08	0	0	73231.8	582443
	0.000672867	0.00196013	0.445699	0	0	0.000850344	0.00158041		9.43352e+08		634750	1.84909e+06	4.20451e+08	0	0	802174	1.49089e+06
	0.227561	0.276881	0.089773	0.0205497	0.0309997	0.0701831	0.0689778		1.55902e+09		3.54772e+08	4.31662e+08	1.39958e+08	3.20373e+07	4.8329e+07	1.09417e+08	1.07537e+08
									1.49073e+09

## Sheet: IO Table for 28 sectors in 2023
Table of competitive input-output of Marine industry in 2023
(Based on producer prices for the year) （Data are calculated at producers' prices in 2007)
Unit: ten thousand yuan
Input Output			Code	Intermediate use																													Final use										Import	Other	Gross output
				Cultural industry sector
				Marine fishing industry	Coastal tidal flat planting industry	Marine aquatic products processing industry	Offshore oil and gas industry	Marine mining industry	Marine salt industry	Marine shipbuilding industry	Ocean engineering equipment manufacturing industry	Marine chemical industry	Marine pharmaceutical and bioproducts industry	Offshore engineering construction	Ocean power industry	Seawater desalination and comprehensive utilization industry	Marine transportation industry	Marine tourism industry	Other agriculture, forestry, animal husbandry and fishery	Other mining industry	Other manufacturing industries	Other electricity, heat, gas and water production and supply industries	Other construction industry	Wholesale and retail	Information transmission, software and information technology services	The financial industry	Scientific research and technical services	Education	Health and social work	Public administration, social security and social organization	Other Services	Total intermediate use	Consumption expenditure of rural residents	Consumption expenditure of urban residents	Household consumption expenditure	Government consumption expenditure	Total consumer expenditure	Gross fixed capital formation	Changes in inventories	Total capital formation	Export	Total final use
Code			-	01	02	03	04	05	06	07	08	09	10	11	12	13	14	15	16	17	18	19	20	21	22	23	24	25	26	27	28	TIU	FU101	FU102	THC	FU103	TC	FU201	FU202	GCF	EX	TFU	IM	ERR	GO
Intermediate inputs	Marine industry sector	Marine fishing industry	01	3.41576e+06	8577.62	3.55835e+06	0	0	3755.7	0	0	25334.1	383218	0	0	35501	15.8917	4.48403e+06	1.40743e+07	0	2.68345e+07	0	0	0	0	0	468904	0	23358.4	0	1.31047e+07	6.64204e+07	221588	312338	533926	216433	750358	59.8453	16186.5	16246.4	18463.9	785069	48903.1	4.21567e+07	1.09313e+08	6.71566e+07	4.28929e+07
		Coastal tidal flat planting industry	02	5920.83	57.9382	3258.52	0.347181	1.25982	79.1624	4.0548	1.47874	563.179	997.667	121.304	0.777733	99.9952	18.0718	7391.65	104524	194.663	366922	75.8392	15087.3	10.9855	396.669	63.7542	2274.33	463.62	414.991	0	25652.9	534597	5.57189	2.6217	8.19359	0.986036	9.17963	0	7.44199	7.44199	0.464985	17.0866	2.5606	124259	658871	534612	124274
		Marine aquatic products processing industry	03	17670.5	0	619402	0	0	8471.88	0.0028172	0.000983661	55530.5	79436.3	0	0	11.2617	931.548	2.46987e+06	22677	0	6.9704e+06	0	0	0	23034	0	250132	514086	344160	0	6.695e+06	1.80708e+07	272971	229595	502566	0	502566	0	-273629	-273629	63973.1	292910	70660.8	3.34453e+07	5.17384e+07	1.82931e+07	3.36676e+07
		Offshore oil and gas industry	04	0	0	0	754571	4319.95	847.963	9064.03	5461.14	1.64213e+06	6412.01	0	17643	13379	5.11411	133.904	0	3.82513e+06	5.06475e+07	9.25652e+06	0	0	0	0	619.493	0	9113.04	12627.3	36085.8	6.62416e+07	0	0	0	0	0	0	-204709	-204709	-6191.43	-210900	-901922	-5.321e+07	1.37226e+07	6.69326e+07	-5.2519e+07
		Marine mining industry	05	563.042	2.95798	462.582	26438.7	3032.42	132.061	1928.89	683.286	6471.21	1459.63	5063.77	8039.74	6067.94	115.883	429.707	4210.54	567534	3.33586e+06	796584	198038	882.781	0.638624	190.623	5989.29	5158.06	3174.94	4728.97	10009.4	4.99325e+06	-19.0929	-3.17073	-22.2636	0	-22.2636	0	-40.0022	-40.0022	-38.265	-100.531	-1784.14	-2.94218e+06	2.05275e+06	4.99493e+06	-2.9405e+06
		Marine salt industry	06	1.29194	0.00495598	7308.54	111.613	54.8323	194.421	63.1336	26.5636	2248.64	1153.55	3448.73	6.8356	5.94202	34.1409	18191.4	12.4728	7250.38	522004	644.175	146544	378.176	556.309	5.41373	4854.49	10628.2	8094.39	136.164	57691.9	791650	33.9806	26.4306	60.4112	0	60.4112	0	-1.84238	-1.84238	4.78823	63.3571	9.16648	203700	995404	791704	203755
		Marine shipbuilding industry	07	26454.7	28.5259	10583.7	21785.8	4671.02	797.989	382143	164258	8517.89	5204.15	158576	9508.31	8119.57	39998.6	428109	70202.8	703000	2.37328e+07	969084	8.26408e+06	51680.2	1.5884e+06	52661.6	2.39462e+06	245391	21149.6	115129	2.38231e+06	4.18593e+07	9541.81	8825.08	18366.9	0	18366.9	52526.1	26441.3	78967.4	150895	248229	76462.3	2.31032e+07	6.51343e+07	4.20311e+07	2.3275e+07
		Ocean engineering equipment manufacturing industry	08	12938.8	90.6743	9468.92	18275.7	2687.72	596.545	212871	136980	7020.97	5506.57	68071.5	8113.97	6636.39	24901.9	115965	141642	403797	2.01282e+07	813214	3.05412e+06	60668.7	464281	31817.7	690003	83457	17281.7	55015.5	1.10499e+06	2.76786e+07	2018.29	1553.67	3571.95	0	3571.95	9509.09	27157.4	36666.5	28388.5	68627	27029.3	8.65969e+06	3.63799e+07	2.77202e+07	8.70129e+06
		Marine chemical industry	09	41899.1	99.6819	51593.3	23701.2	4081.27	2399.64	22650.2	45022.9	263838	79882.2	82145.4	4514.77	4690.94	184365	345713	150731	614132	2.32983e+07	506276	3.28731e+06	148164	54227.4	164261	846759	254962	68113.1	195395	5.30648e+06	3.60517e+07	4670.75	4246.74	8917.49	0	8917.49	0	-11695.8	-11695.8	3981.08	1202.77	7977.18	3.56678e+06	3.96117e+07	3.60449e+07	3.56001e+06
		Marine pharmaceutical and bioproducts industry	10	28095.9	30.035	88020.5	18757	1939.39	1899.86	5260.4	6269.49	26600	87962.4	13170.8	42.2468	1298.67	6899.46	393198	119655	312760	8.68099e+06	45536	572249	1602.09	36911.6	12364.8	876222	202184	4.59376e+06	49487.9	1.5277e+06	1.77109e+07	9040.4	7896.92	16937.3	0	16937.3	0	-9499.33	-9499.33	4340.95	11778.9	6699.19	5.97695e+06	2.36929e+07	1.77159e+07	5.98203e+06
		Offshore engineering construction	11	2707.45	14.9176	475.443	311.401	60.7221	16.055	1034.84	620.258	434.508	254.972	112466	1334.5	1073.53	38728.2	38240.7	35562.7	10161.1	154080	134430	4.98878e+06	72933.1	45730.5	147387	43743.8	156676	51792.9	472084	893564	7.4047e+06	0	0	0	0	0	733634	0	733634	4704.57	738339	3302.58	6.23362e+07	7.04759e+07	8.13973e+06	6.30712e+07
		Ocean power industry	12	7736.23	70.4527	3829.6	10284.6	2092.27	492.889	15830.9	7101.12	16113.8	3782.7	12500.8	26897.9	21896	6056.27	40594.9	121392	337174	3.27061e+06	2.66095e+06	507142	159238	118665	59663.5	68552.7	41831.8	39675.2	88525	446115	8.09481e+06	100.019	112.14	212.16	0	212.16	0	0	0	3.77729	215.937	0.548773	663898	8.75893e+06	8.09503e+06	664113
		Seawater desalination and comprehensive utilization industry	13	98751.7	692.85	3378.12	7660.34	1669.3	345.666	11792.7	5099.71	10147.6	2883.94	8444.65	20034.4	20129.4	4820.68	36504.1	557492	240025	2.78451e+06	1.92859e+06	395469	123011	89887.1	44947.7	56722.5	36680.2	35046	71187.6	424054	7.01998e+06	157.125	197.494	354.619	180.747	535.366	0	82.5395	82.5395	5.5843	623.49	8.02328	1.11014e+06	8.13073e+06	7.02059e+06	1.11075e+06
		Marine transportation industry	14	97657.6	497.984	81815.6	13065.1	3905.5	1931.16	81080.6	46631.1	44604.4	34410.4	99576.9	5595.29	6335.04	628828	2.05415e+06	940011	604813	1.85109e+07	650019	5.25335e+06	1.03854e+07	4.07706e+06	5.80493e+06	1.73438e+06	1.6919e+06	1.01e+06	2.37473e+06	2.12256e+07	7.74632e+07	441842	472201	914043	28969.4	943012	54646.3	66724.2	121370	102403	1.16679e+06	5097.15	5.12716e+07	1.29896e+08	7.86249e+07	5.24333e+07
		Marine tourism industry	15	407714	771.177	572685	134298	34488.2	16565.2	498829	247254	193756	302684	283321	24346.6	28032.2	1.94503e+06	1.78333e+07	1.33e+06	5.28564e+06	8.79818e+07	3.11045e+06	1.31198e+07	5.63972e+07	2.62816e+07	4.55669e+07	2.1869e+07	6.58826e+06	1.73714e+06	2.28777e+07	9.37376e+07	4.08406e+08	1.6155e+06	3.00511e+06	4.62061e+06	2.50844e+06	7.12906e+06	0	0	0	891660	8.02072e+06	1.69684e+06	1.21073e+08	5.35803e+08	4.1473e+08	1.27397e+08
		Other agriculture, forestry, animal husbandry and fishery	16	6.33193e+06	75240.9	1.15754e+07	545.427	1966.09	177809	6378.38	2334.57	1.25154e+06	2.91674e+06	193111	1217.83	113409	28481.2	2.08768e+07	1.64117e+08	307157	7.76097e+08	119128	2.37728e+07	17302.1	624071	101104	5.69591e+06	728486	711410	0	6.13397e+07	1.07718e+09	5.08918e+07	2.56988e+07	7.65906e+07	0	7.65906e+07	1.69713e+06	1.83631e+08	1.85328e+08	3.358e+06	2.65277e+08	1.48041e+07	1.48763e+08	1.47642e+09	1.32766e+09	3.99235e+08
		Other mining industry	17	83175.3	399.639	68727.9	169367	437584	14945.6	328764	126174	8.61668e+06	245429	731758	1.27571e+06	986197	17259.1	64076.2	623560	6.47425e+07	7.22244e+08	1.58899e+08	2.93918e+07	130916	95.738	27752.6	895986	765959	511314	757610	1.33017e+06	9.93487e+08	-399712	-65533.8	-465246	0	-465246	0	-9.40366e+06	-9.40366e+06	-989905	-1.08588e+07	-6.62314e+07	-4.62276e+08	5.86583e+08	1.04886e+09	-4.06903e+08
		Other manufacturing industries	18	2.19269e+07	88707.3	1.62423e+07	4.39463e+06	673984	473261	3.88196e+07	2.20863e+07	1.23654e+07	9.45879e+06	2.74491e+07	1.04607e+06	1.06745e+06	1.5125e+07	1.37553e+08	2.42677e+08	1.00696e+08	6.60848e+09	1.11165e+08	1.54469e+09	5.52498e+07	1.25168e+08	4.89337e+07	2.26835e+08	5.62004e+07	2.44012e+08	8.59467e+07	7.95729e+08	1.05546e+10	1.05743e+09	9.7956e+08	2.03699e+09	0	2.03699e+09	6.57209e+08	1.24057e+09	1.89778e+09	2.50675e+09	6.44152e+09	2.08784e+09	-1.10966e+09	1.37986e+10	1.49082e+10	3.24402e+09
		Other electricity, heat, gas and water production and supply industries	19	783447	8099.95	483553	1.02419e+06	198143	51030.3	1.58582e+06	723066	1.71604e+06	416432	1.3041e+06	2.60676e+06	2.04677e+06	823980	5.80347e+06	1.1894e+07	3.30207e+07	3.31374e+08	2.74465e+08	5.22003e+07	1.61655e+07	1.18386e+07	6.39762e+06	7.79103e+06	5.19146e+06	4.53733e+06	9.50182e+06	7.70853e+07	8.61037e+08	2.40603e+06	3.97212e+06	6.37815e+06	0	6.37815e+06	0	2.07407e+06	2.07407e+06	69110.7	8.52133e+06	10176.4	1.17349e+08	9.86898e+08	8.69549e+08	1.2586e+08
		Other construction industry	20	65367.3	313.088	11637.3	7641.55	1519.83	380.465	25376.1	15030.6	10261.1	6168.43	2.64491e+06	32782.1	27638.2	938110	916820	860489	245493	3.75017e+06	3.267e+06	1.21215e+08	1.7739e+06	1.11602e+06	3.49577e+06	1.07207e+06	3.83229e+06	1.26241e+06	1.15163e+07	2.1817e+07	1.79928e+08	0	0	0	0	0	2.08043e+09	0	2.08043e+09	1.56575e+07	2.09609e+09	1.1206e+07	1.26115e+09	3.52597e+09	2.26481e+09	3.34604e+09
		Wholesale and retail	21	3.2727e+06	10259.6	3.62044e+06	362559	94364.5	70789.5	3.11163e+06	1.80297e+06	1.37379e+06	1.39285e+06	3.03367e+06	194955	190290	2.00579e+06	2.34215e+07	3.38946e+07	1.37839e+07	7.08491e+08	2.19838e+07	1.75371e+08	1.36003e+07	1.82505e+07	7.76378e+06	2.50207e+07	7.57293e+06	4.16118e+07	1.41336e+07	1.22762e+08	1.2482e+09	3.64699e+07	3.17682e+07	6.82382e+07	0	6.82382e+07	1.22416e+07	5.30357e+07	6.52774e+07	5.48937e+07	1.88409e+08	0	4.00264e+08	1.83687e+09	1.43661e+09	5.88673e+08
		Information transmission, software and information technology services	22	855003	1808.14	181404	40698.8	8652.6	5719.86	306101	326934	67658.3	105955	295651	57258.4	62180.8	1.92002e+06	6.77401e+06	1.25801e+06	1.42178e+06	7.0193e+07	6.37676e+06	4.989e+07	1.3604e+07	2.22336e+08	5.53634e+07	1.68603e+07	1.2598e+07	1.23962e+07	5.96552e+07	7.43338e+07	6.07295e+08	1.75588e+07	1.66082e+07	3.4167e+07	0	3.4167e+07	3.5757e+07	0	3.5757e+07	7.80355e+06	7.77275e+07	8.29522e+06	4.46956e+08	1.12368e+09	6.76728e+08	5.16388e+08
		The financial industry	23	2.15195e+06	9157.17	199524	902545	142554	19325.1	985297	589781	511618	322800	2.83476e+06	388878	330435	1.37507e+07	2.39098e+07	1.69352e+07	2.48713e+07	2.01294e+08	4.39673e+07	1.28746e+08	8.25994e+07	2.29193e+07	1.13932e+08	2.69334e+07	1.72574e+07	4.42276e+06	2.43478e+07	3.54547e+08	1.10982e+09	1.86615e+07	3.24273e+07	5.10888e+07	1.01349e+07	6.12237e+07	0	0	0	1.42748e+06	6.26512e+07	2.57209e+06	3.31955e+08	1.50186e+09	1.1699e+09	3.92034e+08
		Scientific research and technical services	24	1.01865e+06	5059.03	69276.6	155157	37828.7	8760.85	333837	231046	72262.3	207951	9.29366e+06	46500.4	43610.1	154838	126104	8.92815e+06	5.91559e+06	6.74767e+07	4.57956e+06	2.83591e+08	1.40401e+07	3.69532e+06	1.25429e+06	1.04846e+08	1.68552e+06	320436	456897	6.94192e+06	5.15536e+08	394335	438918	833253	3.12729e+07	3.21062e+07	1.7517e+07	0	1.7517e+07	1.92535e+06	5.15485e+07	5.72764e+06	3.45324e+08	9.06681e+08	5.61357e+08	3.91145e+08
		Education	25	49473.6	84.1692	6579.61	2952.89	950.885	229.094	14983.5	6789.79	3531	5052.68	18398.4	263.568	1084.7	30406.7	362779	129485	149365	1.92155e+06	75562.1	1.02463e+06	1.90125e+06	689101	4.46601e+06	744249	9.24286e+06	990321	9.02246e+06	3.18607e+06	3.40465e+07	3.80309e+07	3.60462e+07	7.40771e+07	9.39964e+07	1.68074e+08	0	0	0	0	1.68074e+08	0	4.39676e+08	6.41797e+08	2.0212e+08	6.0775e+08
		Health and social work	26	24557	43.0852	2427.16	3070.74	2104.14	364.438	32852.4	15207.3	30271	2782.54	28626.1	4377.38	3954.72	22854.2	25212.9	87803.2	334390	4.5208e+06	464860	1.47e+06	510604	29051	406145	74213.8	253174	3.57639e+06	3.0486e+06	869201	1.58439e+07	3.11952e+07	2.5774e+07	5.69692e+07	1.05658e+08	1.62627e+08	0	0	0	73231.8	1.62701e+08	582443	4.29467e+08	6.07429e+08	1.77962e+08	5.91585e+08
		Public administration, social security and social organization	27	42179.5	219.19	16850.2	6525.02	1141.53	538.923	27265.7	13200.5	7271.35	9950.79	9567.23	2806.92	3258.8	111259	539068	473176	187726	4.29583e+06	333882	519559	346287	675485	967333	863526	1.12033e+06	181481	2.55711e+07	4.0496e+06	4.03764e+07	634750	1.84909e+06	2.48384e+06	4.20451e+08	4.22935e+08	0	0	0	802174	4.23737e+08	1.49089e+06	5.21106e+08	9.83728e+08	4.62622e+08	9.43352e+08
		Other Services	28	7.1575e+06	26851.2	3.25797e+06	3.92096e+06	212822	93913.8	3.40322e+06	1.78944e+06	1.84073e+06	1.68144e+06	3.81078e+06	324781	395857	1.73459e+07	1.04292e+08	4.95958e+07	4.64031e+07	7.03949e+08	3.99574e+07	1.92049e+08	3.9904e+08	1.58478e+08	2.38537e+08	1.19617e+08	6.73963e+07	3.63983e+07	1.38187e+08	7.58018e+08	3.09718e+09	3.54772e+08	4.31662e+08	7.86434e+08	1.39958e+08	9.26392e+08	3.20373e+07	4.8329e+07	8.03663e+07	1.09417e+08	1.11618e+09	1.07537e+08	5.50379e+08	4.6562e+09	4.10582e+09	1.55902e+09
	Total intermediate inputs		TII	4.79267e+07	237177	4.07467e+07	1.20201e+07	1.87662e+06	955595	5.02237e+07	2.83937e+07	3.01704e+07	1.77676e+07	5.2495e+07	6.10844e+06	5.42541e+06	5.51554e+07	3.52931e+08	5.49147e+08	3.04991e+08	1.04813e+10	6.86527e+08	2.64373e+09	6.66381e+08	5.986e+08	5.33531e+08	5.66561e+08	1.93677e+08	3.58895e+08	4.08461e+08	2.42899e+09	2.11232e+10	1.61062e+09	1.58978e+09	3.20041e+09	8.04225e+08	4.00463e+09	2.83774e+09	1.51787e+09	4.35562e+09	2.70245e+09	1.10627e+10	2.17487e+09	3.71799e+09	3.37291e+10	3.00111e+10	12605821000
Value added		Remuneration of workers	VA001	4.78536e+07	429611	5.42384e+06	420678	70470.1	18073.3	7.43167e+06	3.73388e+06	1.75994e+06	2.10185e+06	1.20177e+07	754576	857249	2.38061e+07	1.32819e+08	9.48416e+08	9.25578e+07	1.19541e+09	9.06648e+07	5.74192e+08	6.0978e+08	2.31196e+08	3.04942e+08	2.17305e+08	3.36483e+08	2.04479e+08	4.75923e+08	1.03584e+09	6.55668e+09
		Net production tax	VA002	1.432e+06	-34993.8	992959	645096	42422.4	5177.09	1.12644e+06	763543	3.6742e+06	763643	2.71885e+06	278712	238816	8.77054e+06	9.60158e+06	-5.79115e+07	7.88088e+07	5.06517e+08	3.05661e+07	1.21731e+08	1.24004e+08	1.5225e+07	9.46218e+07	1.58184e+07	928705	161852	2.3771e+06	1.93616e+08	1.15748e+09
		Depreciation of fixed assets	VA003	4.05387e+06	14387	1.19257e+06	542379	19888.8	5506.79	1.78506e+06	1.13677e+06	1.29466e+06	715505	715987	1.17026e+06	977443	1.44966e+07	3.03396e+07	2.3995e+07	4.58533e+07	4.60985e+08	1.26468e+08	3.48884e+07	1.38416e+08	1.48346e+08	4.29417e+07	8.07857e+07	9.18097e+07	3.70169e+07	9.25038e+07	4.60047e+08	1.84252e+09
		Net operating income	VA004	8.04706e+06	12689.6	3.3823e+06	94373.5	43354.2	11052.5	4.5675e+06	2.35198e+06	2.7125e+06	2.34431e+06	2.52834e+06	446941	631815	2.76679e+07	1.01127e+07	1.2773e+07	6.43725e+07	1.15437e+09	5.26722e+07	1.51421e+08	2.9829e+08	1.30316e+08	5.25818e+08	2.62098e+07	1.88984e+07	6.87604e+06	4.46345e+06	5.37709e+08	3.04914e+09
		Total value added	TVA	6.13866e+07	421693	1.09917e+07	1.70253e+06	176135	39809.6	1.49107e+07	7.98617e+06	9.44129e+06	5.92531e+06	1.79809e+07	2.65049e+06	2.70532e+06	7.47411e+07	1.82873e+08	9.27272e+08	2.81592e+08	3.31727e+09	3.00371e+08	8.82232e+08	1.17049e+09	5.25083e+08	9.68324e+08	3.40119e+08	4.4812e+08	2.48534e+08	5.75267e+08	2.22721e+09	12605821000
Total investment in			TI	1.09313e+08	658871	5.17384e+07	1.37226e+07	2.05275e+06	995404	6.51343e+07	3.63799e+07	3.96117e+07	2.36929e+07	7.04759e+07	8.75893e+06	8.13073e+06	1.29896e+08	5.35803e+08	1.47642e+09	5.86583e+08	1.37986e+10	9.86898e+08	3.52597e+09	1.83687e+09	1.12368e+09	1.50186e+09	9.06681e+08	6.41797e+08	6.07429e+08	9.83728e+08	4.6562e+09	3.37291e+10
