# Supplementary material for: Dynamic supply-side multipliers in China’s marine economy: A neural network-enhanced Ghosh model for sustainable development
Source: PLoS One. 2025 Oct 13;20(10):e0334336. doi: 10.1371/journal.pone.0334336 (PMC12517523; doi:10.1371/journal.pone.0334336)
Supplement: S2 Table — (XLSX) [file pone.0334336.s002.xlsx]

## Sheet: Sheet1
Code and Name of Marine Industry	What to Include	China Input-Output Table 2020 Corresponding Sectors
01 Marine fishery	0411 Mariculture, 0421 Seawater fishing	04004 Fishing products
	0541 Fish and fish activity, 0549 Other fisheries professional and supporting activities	05005 Agriculture, forestry, animal husbandry and fishery services
02 Coastal beach planting industry	0111 Rice planting, 0112 Wheat, 0113 Corn, 0119 Other grain, 0121 Beans grow, 0122 Oil, 0131 Cotton, 0141 Vegetable, 0142 Edible fungus cultivation, 0143 Flower cultivation, 0151 Kernel fruit and drupe fruit planting, 0152 Wine, 0153 Citrus planting, 0154 Banana subtropical fruit plant, 0159 Other fruit planting, 0190 Agriculture	01001 Agricultural products
	0220 Afforestation and update, 0231 Forest management and management	02002 Forest products
	0519 Other agricultural specialties and ancillary activities, 0521 Forest fire prevention activities, 0523 Primary processing activities of forest products	05005 Forestry and fishing service products
03 Marine aquatic products processing industry	1361 Frozen processing of aquatic products, 1362 Minced fish products and aquatic products dry processing, 1321 Pet food processing, 1329 Other feed processing, 1369 Other aquatic products processing, 1363 Fish oil extraction and products manufacturing	13017 Aquatic products processed
	1452 Canned aquatic products manufacturing	14022 Other food products
04 Offshore oil and gas industry	0712 Offshore oil exploitation, 0722 Marine natural gas and combustible ice mining	07007 Oil and gas extraction products
	1120 Oil and gas exploration and supporting activities	11011 Mining auxiliary activities and other mining products
05 Marine mining	0610 Bituminous coal and anthracite mining and washing, 0620 Lignite mining and washing, 0690 Other coal mining and washing	06006 Coal mining and washing products
	0810 Iron ore mining and selection, 0820 Manganese ore, chrome ore mining and selection, 0890 Other black metal ore mining and selection	08008 Black metal ore mining and selection products
	0911 Copper acquisition, 0912 Lead-zinc mine acquisition, 0913 Nickel and cobalt acquisition, 0914 Tin acquisition, 0917 Magnesite acquisition, 0919 Other common non-ferrous metal acquisition, 0921 Gold acquisition, 0922 Silver acquisition, 0929 Other precious metal acquisition, 0931 Tungsten molybdenum acquisition, 0932 Rare earth metal acquisition, 0933 Radioactive metals acquisition, 0939 Othe…	09009 Non-ferrous metal ore mining and selection products
	1093 Gem, jade selecting, 1099 Not listed other non-metallic mineral selecting, 1011 Limestone, gypsum mining, 1012 Building decorative stone mining, 1013 Refractory, stone mining, 1019 Sand mining and other soil clay, 1020 Mine chemicals	10010 Acquisition non-metallic mineral products
	1200 Other mining	11011 Mining auxiliary activities and other mining products
06 Marine salt industry	1030 Salt mining	10010 Non-metallic ore mining and selection products
	1494 Salt processing	14022 Other food products
07 Marine shipbuilding industry	3399 Manufacture of other metal products not specified	33066 Fabricated metal products
	3411 Boilers and auxiliary equipment manufacturing, 3412 Internal combustion engine and parts manufacturing, 3413 Steam turbine and auxiliary machinery manufacturing	34067 Boilers and the original equipment
	3432 Production special crane manufacturing, 3434 Lifting equipment for manufacturing, 3439 Other material handling equipment manufacture	34069 Material handling equipment
	3453 Gear and gear reduction, transmission manufacturing	34072b Other general equipment
	3461 Oven, furnace and electric furnace manufacturing, 3462 Fan, fan manufacturing, 3464 Refrigeration and air conditioning equipment manufacture, 3466 Spray gun and similar appliances manufacturing	34072a Ovens, fans, packaging and other equipment
	3591 Manufacture of special equipment for environmental protection	35076b Other special equipment
	3731 Manufacture of metal ships, 3732 manufacture of non-metal ships, 3733 Manufacture of recreational boats and sports boats, 3734 Manufacture of marine supporting equipment, 3735 Modification of ships, 3736 Demolition of ships, 3739 Manufacture of navigation mark equipment and other related devices	37080 Vessels and related apparatus
	3839 Manufacture of other electrical equipment	38084 Wire, cable, optical cable and electrical equipment
	3871 Manufacture of electric light sources, 3872 Manufacture of lighting fixtures, 3891 Manufacture of electrical signalling equipment and devices, 3899 Manufacture of other electrical machinery and equipment not specified	38087 Other electrical machinery and equipment
	3922 Manufacture of communications terminal equipment	39089 Communications equipment
	3940 Radar and supporting equipment manufacturing	39090 Broadcasting and television equipment and radar and ancillary equipment
	4021 Environmental monitoring instrumentation manufacturing, 4023 Navigation, surveying and mapping, weather and ocean special instrument manufacturing, 4029 Other specialized instrument manufacturing	40094 Instrument
	4342 Ship Repair	43097 Repair services for fabricated metal products, machinery and equipment
08 Marine engineering equipment manufacturing industry	2922 Manufacturing of plastic plates, tubes and profiles	29053 Plastic products
	3332 Metal pressure vessel manufacturing	33066 Metal products
	3415 Wind original equipment manufacture), 3419 Other original equipment manufacture	34067 Boiler and original power equipment
	3424 Manufacture of metal cutting and welding equipment	34068 Metal working machinery
	3441 Manufacture of pumps and vacuum equipment, 3443 Manufacture of valves and cocks, 3444 Manufacture of hydraulic power machinery and components	34070 Pumps, valves, compressors and similar machinery
	3463 Gas and liquid separation and purification equipment	34072a Oven, fan, packaging equipment, etc
	3473 Cameras and equipment manufacture	34071 Cultural and office machinery
	3451 Rolling bearing manufacturing, 3492 Special operating robot manufacturing	34072b Other common equipment
	3511 Mining machinery manufacturing, 3513 Oil drilling equipment manufacturing, 3512 Deepwater oil drilling equipment manufacturing, 3517 Special tunnel construction machinery manufacturing	35073 Special equipment for mining, metallurgy and construction
	3592 Manufacturing of special equipment for geological exploration	35076b Other special equipment
	3737 Marine engineering equipment manufacturing, 3739 Navigation mark equipment and other related equipment manufacturing	37080 Ships and related equipment
	3742 Manufacture of spacecraft and launch vehicles	37081 Other transportation equipment
	3811 Generators and generator manufacturing	38082 Electric motors
	3824 Manufacturing of power electronic components	38083 Transmission, distribution and control equipment
	3921 Manufacturing of communication system equipment, 3922 Manufacturing of communication terminal equipment	39089 Communications equipment
	3940 Radar and the supplementary equipment manufacturing	39090 Broadcasting and television equipment and radar and ancillary equipment
	3972 Manufacture of discrete semiconductor devices, 3973 Manufacture of integrated circuits	39092 Electronic components
	3963 Intelligent unmanned aerial vehicle manufacturing	39093 Other electronic equipment
	4011 Manufacturing of industrial automatic control system devices, 4016 Manufacturing of instruments and meters for supply and application, 4028 Electronic measurement instrument and meter manufacturing, instrument manufacturing, 4021 Environmental monitoring instrument and meter manufacturing, 4023 Navigation, surveying and mapping, weather and marine instrument manufacturing, 4025 Special geolo…	40094 Instruments and meters
	4330 Special equipment repair, 4320 General equipment repair, 4350 Electrical equipment repair, 4360 Instrument and meter repair	43097 Repair services for metal products, machinery and equipment
09 Marine chemical industry	1495 Manufacture of food and feed additives, 1499 Manufacture of other foods not specified	14022 Other foodstuffs
	2511 Crude oil processing and oil products manufacturing	25041 Refining oil and fuel processed products
	2611 Inorganic acid manufacture, 2612 Inorganic alkali manufacturing, 2613 Inorganic salt manufacturing, 2614 Organic chemical raw materials manufacturing, 2619 Other basic chemical raw materials manufacturing	26043 Basic chemical raw materials
	2651 Primary form plastic and synthetic resin manufacturing, 2652 Synthetic rubber manufacturing, 2653 Synthetic fiber single (polymerization) system manufacturing	26047 Synthetic materials
10 Marine pharmaceutical and bioproducts industry	1363 Fish oil extraction and products manufacturing	13017 Aquatic products processed
	1469 Other condiments, fermentation products manufacturing	14021 Condiments and fermented products
	1491 Nutritious food to health food manufacturing, 1492 Health food manufacturing, 1499 Not listed other food manufacturing	14022 Other food products
	2661 Chemicals and fertilizer manufacturing, 2662 Special chemicals manufacture, 2632 Biochemical pesticides and microbial pesticides, organic fertilizer, 2625 Microbial fertilizer manufacturing	26048 Special chemical products and explosives, fire engineering, fireworks products
	2682 Manufacture of cosmetics	26049 Chemical products for daily use
	2761 Manufacturing of biological drugs, 2762 Manufacturing of genetic engineering drugs and vaccines, 2750 Manufacturing of veterinary drugs, 2720 Manufacturing of chemical drug preparations, 2710 Manufacturing of chemical drug raw materials, 2730 Processing of Chinese medicine decoction pieces, 2740 Production of proprietary Chinese medicine, 2770 Manufacturing of health materials and medical su…	27050 Pharmaceutical products
	2831 Bio-based chemical fiber manufacturing, 2832 Bio-based, starch-based new material manufacturing	28051 Chemical fiber products
11 Marine engineering construction industry	4819 Other roads	48102a Engineering construction of railways, roads, tunnels and bridges
	4840 Industrial and mining engineering building, 4831 Marine oil and gas resources exploitation and utilization of engineering construction, 4832 Marine energy development and utilization engineering construction, 4874 Construction of wind power generation project, 4839 Other marine engineering construction, tunnel construction and bridge engineering construction, 4833 Tunnel engineering construc…	48102b Other civil engineering construction
	4920 Electrical installation, 4910 Piping and equipment installation, 4999 Other construction installation	49103 Construction and installation
	5021 Building demolition activities, 5090 Other construction not specified	50104 Building decoration, decoration and other building services
12 Marine power industry	4415 Wind power, 4419 Other electric power production	44098 Electricity, heat production and supply
13 Marine desalination and comprehensive utilization industry	4411 Coal-fired power, 4414 Nuclear power generation	44098 Electricity, heat production and supply
	4630 Seawater desalination, 4690 Other water treatment, utilization and distribution	46100 Production and supply of water
	0513 Irrigation activities	05005 Agriculture, forestry, animal husbandry and fishery services products
	7722 Atmospheric pollution control	77136 Ecological protection and environmental control
14 Marine transportation industry	5442 Freight hub (station), 5443 Highway management and maintenance	54110 Road cargo transportation and transportation support activities
	5511 Carriage of passengers by sea, 5513 Passenger ferry transport, 5521 Ocean cargo traffic, 5522 Coastal cargo transport	55111 Maritime passenger transport
	5531 Passenger port, 5532 Freight port, 5539 Other water transport auxiliary activities	55112 Water cargo transport and transport auxiliary activities
	5810 Multimodal transport, 5821 Freight forwarding agent, 5822 Passenger ticketing agent, 5829 Other transport agents	58116 Multimodal transport and shipping agent
	5910 Loading, unloading and handling, 5920 General storage, 5930 Low temperature storage, 5941 Oil and gas storage, 5942 Hazardous chemical warehouse, 5949 Other dangerous goods storage, 5951 Grain storage, 5952 Cotton storage, 5959 Other agricultural products other warehousing storage, 5960 Chinese medicinal materials storage, 5990 Other warehousing	59117 Handling and storage
	7020 Property management	70129 Real estate
	8219 Other cleaning services	81139 Other services
15 Marine tourism	6190 Other accommodation industry, 6110 Tourist hotel, 6121 Budget hotel chains, 6129 Other general hotel, 6130 Home stay facility service, 6140 Camp, 6190 the accommodation industry	61119 Accommodation
	6210 Dinner service	62120 Food and beverage
	7291 Travel agency and related services, 7298 Ticketing agency services, 7299 Other business services not specified	72131 Business services
	7715 Zoos and aquariums management services	77136 Ecological protection and environmental governance
	7850 City parks, 7861 Sites of scenic spot management	78137 Public facilities and land management
	8840 Cultural relics and intangible cultural heritage protection, 8850 Museums	88145 Culture and art
	8930 Fitness and leisure activities	89146 Physical education
	9090 Other entertainment, 9020 Amusement parks, 9030 Leisure and sightseeing activities	90147 Entertainment
